# Supplementary material for: The evolution and mechanism of GPCR proton sensing
Source: J Biol Chem. 2020 Dec 13;296:100167. doi: 10.1074/jbc.RA120.016352 (PMC7948426; doi:10.1074/jbc.RA120.016352)
Supplement: Figures S1–S4 [file mmc1.xlsx]

## Sheet: YeastStrains
Strain name	Source	Abbreviated name
BY4741 far1Δ sst2Δ ste2Δ fig1Δ::mTq2 X-2:PTEF1a-UnTS-TCYC1b gpa1(468-472)(KIGII>ECGLY)	Ref. 40	dCyFIR P1 I
BY4741 far1Δ sst2Δ ste2Δ fig1Δ::mTq2 X-2:PTEF1a-UnTS-TCYC1b gpa1(468-472)(KIGII>GCGLY)	Ref. 40	dCyFIR P1 O
BY4741 far1Δ sst2Δ ste2Δ fig1Δ::mTq2 X-2:PTEF1a-UnTS-TCYC1b gpa1(468-472)(KIGII>DCGLF)	Ref. 40	dCyFIR P1 T
BY4741 far1Δ sst2Δ ste2Δ fig1Δ::mTq2 X-2:PTEF1a-UnTS-TCYC1b gpa1(468-472)(KIGII>YIGLC)	Ref. 40	dCyFIR P1 Z
BY4741 far1Δ sst2Δ ste2Δ fig1Δ::mTq2 X-2:PTEF1a-UnTS-TCYC1b gpa1(468-472)(KIGII>EYNLV)	Ref. 40	dCyFIR P1 Q
BY4741 far1Δ sst2Δ ste2Δ fig1Δ::mTq2 X-2:PTEF1a-UnTS-TCYC1b gpa1(468-472)(KIGII>EFNLV)	Ref. 40	dCyFIR P1 14
BY4741 far1Δ sst2Δ ste2Δ fig1Δ::mTq2 X-2:PTEF1a-UnTS-TCYC1b gpa1(468-472)(KIGII>EINLL)	Ref. 40	dCyFIR P1 15
BY4741 far1Δ sst2Δ ste2Δ fig1Δ::mTq2 X-2:PTEF1a-UnTS-TCYC1b gpa1(468-472)(KIGII>DIMLQ)	Ref. 40	dCyFIR P1 12
BY4741 far1Δ sst2Δ ste2Δ fig1Δ::mTq2 X-2:PTEF1a-UnTS-TCYC1b gpa1(468-472)(KIGII>QLMLQ)	Ref. 40	dCyFIR P1 13
BY4741 far1Δ sst2Δ ste2Δ fig1Δ::mTq2 X-2:PTEF1a-UnTS-TCYC1b gpa1(468-472)(KIGII>QYELL)	Ref. 40	dCyFIR P1 S
BY4741 far1Δ sst2Δ ste2Δ fig1Δ::mTq2 X-2:PTEF1a-GPR68-TCYC1b gpa1(468-472)(KIGII>ECGLY)	Ref. 40	dCyFIR P1 I X-2.GPR68
BY4741 far1Δ sst2Δ ste2Δ fig1Δ::mTq2 X-2:PTEF1a-GPR68-TCYC1b gpa1(468-472)(KIGII>GCGLY)	Ref. 40	dCyFIR P1 O X-2.GPR68
BY4741 far1Δ sst2Δ ste2Δ fig1Δ::mTq2 X-2:PTEF1a-GPR68-TCYC1b gpa1(468-472)(KIGII>DCGLF)	Ref. 40	dCyFIR P1 T X-2.GPR68
BY4741 far1Δ sst2Δ ste2Δ fig1Δ::mTq2 X-2:PTEF1a-GPR68-TCYC1b gpa1(468-472)(KIGII>YIGLC)	Ref. 40	dCyFIR P1 Z X-2.GPR68
BY4741 far1Δ sst2Δ ste2Δ fig1Δ::mTq2 X-2:PTEF1a-GPR68-TCYC1b gpa1(468-472)(KIGII>EYNLV)	Ref. 40	dCyFIR P1 Q X-2.GPR68
BY4741 far1Δ sst2Δ ste2Δ fig1Δ::mTq2 X-2:PTEF1a-GPR68-TCYC1b gpa1(468-472)(KIGII>EFNLV)	Ref. 40	dCyFIR P1 14 X-2.GPR68
BY4741 far1Δ sst2Δ ste2Δ fig1Δ::mTq2 X-2:PTEF1a-GPR68-TCYC1b gpa1(468-472)(KIGII>EINLL)	Ref. 40	dCyFIR P1 15 X-2.GPR68
BY4741 far1Δ sst2Δ ste2Δ fig1Δ::mTq2 X-2:PTEF1a-GPR68-TCYC1b gpa1(468-472)(KIGII>DIMLQ)	Ref. 40	dCyFIR P1 12 X-2.GPR68
BY4741 far1Δ sst2Δ ste2Δ fig1Δ::mTq2 X-2:PTEF1a-GPR68-TCYC1b gpa1(468-472)(KIGII>QLMLQ)	Ref. 40	dCyFIR P1 13 X-2.GPR68
BY4741 far1Δ sst2Δ ste2Δ fig1Δ::mTq2 X-2:PTEF1a-GPR68-TCYC1b gpa1(468-472)(KIGII>QYELL)	Ref. 40	dCyFIR P1 S X-2.GPR68
BY4741 far1Δ sst2Δ ste2Δ fig1Δ::mTq2 X-2:PTEF1a-GPR65-TCYC1b gpa1(468-472)(KIGII>ECGLY)	Ref. 40	dCyFIR P1 I X-2.GPR65
BY4741 far1Δ sst2Δ ste2Δ fig1Δ::mTq2 X-2:PTEF1a-GPR65-TCYC1b gpa1(468-472)(KIGII>GCGLY)	Ref. 40	dCyFIR P1 O X-2.GPR65
BY4741 far1Δ sst2Δ ste2Δ fig1Δ::mTq2 X-2:PTEF1a-GPR65-TCYC1b gpa1(468-472)(KIGII>DCGLF)	Ref. 40	dCyFIR P1 T X-2.GPR65
BY4741 far1Δ sst2Δ ste2Δ fig1Δ::mTq2 X-2:PTEF1a-GPR65-TCYC1b gpa1(468-472)(KIGII>YIGLC)	Ref. 40	dCyFIR P1 Z X-2.GPR65
BY4741 far1Δ sst2Δ ste2Δ fig1Δ::mTq2 X-2:PTEF1a-GPR65-TCYC1b gpa1(468-472)(KIGII>EYNLV)	Ref. 40	dCyFIR P1 Q X-2.GPR65
BY4741 far1Δ sst2Δ ste2Δ fig1Δ::mTq2 X-2:PTEF1a-GPR65-TCYC1b gpa1(468-472)(KIGII>EFNLV)	Ref. 40	dCyFIR P1 14 X-2.GPR65
BY4741 far1Δ sst2Δ ste2Δ fig1Δ::mTq2 X-2:PTEF1a-GPR65-TCYC1b gpa1(468-472)(KIGII>EINLL)	Ref. 40	dCyFIR P1 15 X-2.GPR65
BY4741 far1Δ sst2Δ ste2Δ fig1Δ::mTq2 X-2:PTEF1a-GPR65-TCYC1b gpa1(468-472)(KIGII>DIMLQ)	Ref. 40	dCyFIR P1 12 X-2.GPR65
BY4741 far1Δ sst2Δ ste2Δ fig1Δ::mTq2 X-2:PTEF1a-GPR65-TCYC1b gpa1(468-472)(KIGII>QLMLQ)	Ref. 40	dCyFIR P1 13 X-2.GPR65
BY4741 far1Δ sst2Δ ste2Δ fig1Δ::mTq2 X-2:PTEF1a-GPR65-TCYC1b gpa1(468-472)(KIGII>QYELL)	Ref. 40	dCyFIR P1 S X-2.GPR65
BY4741 far1Δ sst2Δ ste2Δ fig1Δ::mTq2 X-2:PTEF1a-GPR4-TCYC1b gpa1(468-472)(KIGII>ECGLY)	Ref. 40	dCyFIR P1 I X-2.GPR4
BY4741 far1Δ sst2Δ ste2Δ fig1Δ::mTq2 X-2:PTEF1a-GPR4-TCYC1b gpa1(468-472)(KIGII>GCGLY)	Ref. 40	dCyFIR P1 O X-2.GPR4
BY4741 far1Δ sst2Δ ste2Δ fig1Δ::mTq2 X-2:PTEF1a-GPR4-TCYC1b gpa1(468-472)(KIGII>DCGLF)	Ref. 40	dCyFIR P1 T X-2.GPR4
BY4741 far1Δ sst2Δ ste2Δ fig1Δ::mTq2 X-2:PTEF1a-GPR4-TCYC1b gpa1(468-472)(KIGII>YIGLC)	Ref. 40	dCyFIR P1 Z X-2.GPR4
BY4741 far1Δ sst2Δ ste2Δ fig1Δ::mTq2 X-2:PTEF1a-GPR4-TCYC1b gpa1(468-472)(KIGII>EYNLV)	Ref. 40	dCyFIR P1 Q X-2.GPR4
BY4741 far1Δ sst2Δ ste2Δ fig1Δ::mTq2 X-2:PTEF1a-GPR4-TCYC1b gpa1(468-472)(KIGII>EFNLV)	Ref. 40	dCyFIR P1 14 X-2.GPR4
BY4741 far1Δ sst2Δ ste2Δ fig1Δ::mTq2 X-2:PTEF1a-GPR4-TCYC1b gpa1(468-472)(KIGII>EINLL)	Ref. 40	dCyFIR P1 15 X-2.GPR4
BY4741 far1Δ sst2Δ ste2Δ fig1Δ::mTq2 X-2:PTEF1a-GPR4-TCYC1b gpa1(468-472)(KIGII>DIMLQ)	Ref. 40	dCyFIR P1 12 X-2.GPR4
BY4741 far1Δ sst2Δ ste2Δ fig1Δ::mTq2 X-2:PTEF1a-GPR4-TCYC1b gpa1(468-472)(KIGII>QLMLQ)	Ref. 40	dCyFIR P1 13 X-2.GPR4
BY4741 far1Δ sst2Δ ste2Δ fig1Δ::mTq2 X-2:PTEF1a-GPR4-TCYC1b gpa1(468-472)(KIGII>QYELL)	Ref. 40	dCyFIR P1 S X-2.GPR4
BY4741 far1Δ sst2Δ ste2Δ fig1Δ::mTq2 X-2:PTEF1a-GPR68 D67N-TCYC1b gpa1(468-472)(KIGII>ECGLY)	This study	dCyFIR P1 I X-2.GPR68-D67N
BY4741 far1Δ sst2Δ ste2Δ fig1Δ::mTq2 X-2:PTEF1a-GPR68 D67N-TCYC1b gpa1(468-472)(KIGII>GCGLY)	This study	dCyFIR P1 O X-2.GPR68-D67N
BY4741 far1Δ sst2Δ ste2Δ fig1Δ::mTq2 X-2:PTEF1a-GPR68 D67N-TCYC1b gpa1(468-472)(KIGII>DCGLF)	This study	dCyFIR P1 T X-2.GPR68-D67N
BY4741 far1Δ sst2Δ ste2Δ fig1Δ::mTq2 X-2:PTEF1a-GPR68 D67N-TCYC1b gpa1(468-472)(KIGII>YIGLC)	This study	dCyFIR P1 Z X-2.GPR68-D67N
BY4741 far1Δ sst2Δ ste2Δ fig1Δ::mTq2 X-2:PTEF1a-GPR68 D67N-TCYC1b gpa1(468-472)(KIGII>EYNLV)	This study	dCyFIR P1 Q X-2.GPR68-D67N
BY4741 far1Δ sst2Δ ste2Δ fig1Δ::mTq2 X-2:PTEF1a-GPR68 D67N-TCYC1b gpa1(468-472)(KIGII>EFNLV)	This study	dCyFIR P1 14 X-2.GPR68-D67N
BY4741 far1Δ sst2Δ ste2Δ fig1Δ::mTq2 X-2:PTEF1a-GPR68 D67N-TCYC1b gpa1(468-472)(KIGII>EINLL)	This study	dCyFIR P1 15 X-2.GPR68-D67N
BY4741 far1Δ sst2Δ ste2Δ fig1Δ::mTq2 X-2:PTEF1a-GPR68 D67N-TCYC1b gpa1(468-472)(KIGII>DIMLQ)	This study	dCyFIR P1 12 X-2.GPR68-D67N
BY4741 far1Δ sst2Δ ste2Δ fig1Δ::mTq2 X-2:PTEF1a-GPR68 D67N-TCYC1b gpa1(468-472)(KIGII>QLMLQ)	This study	dCyFIR P1 13 X-2.GPR68-D67N
BY4741 far1Δ sst2Δ ste2Δ fig1Δ::mTq2 X-2:PTEF1a-GPR68 D67N-TCYC1b gpa1(468-472)(KIGII>QYELL)	This study	dCyFIR P1 S X-2.GPR68-D67N
BY4741 far1Δ sst2Δ ste2Δ fig1Δ::mTq2 X-2:PTEF1a-GPR68 E149Q-TCYC1b gpa1(468-472)(KIGII>ECGLY)	This study	dCyFIR P1 I X-2.GPR68-E149Q
BY4741 far1Δ sst2Δ ste2Δ fig1Δ::mTq2 X-2:PTEF1a-GPR68 E149Q-TCYC1b gpa1(468-472)(KIGII>GCGLY)	This study	dCyFIR P1 O X-2.GPR68-E149Q
BY4741 far1Δ sst2Δ ste2Δ fig1Δ::mTq2 X-2:PTEF1a-GPR68 E149Q-TCYC1b gpa1(468-472)(KIGII>DCGLF)	This study	dCyFIR P1 T X-2.GPR68-E149Q
BY4741 far1Δ sst2Δ ste2Δ fig1Δ::mTq2 X-2:PTEF1a-GPR68 E149Q-TCYC1b gpa1(468-472)(KIGII>YIGLC)	This study	dCyFIR P1 Z X-2.GPR68-E149Q
BY4741 far1Δ sst2Δ ste2Δ fig1Δ::mTq2 X-2:PTEF1a-GPR68 E149Q-TCYC1b gpa1(468-472)(KIGII>EYNLV)	This study	dCyFIR P1 Q X-2.GPR68-E149Q
BY4741 far1Δ sst2Δ ste2Δ fig1Δ::mTq2 X-2:PTEF1a-GPR68 E149Q-TCYC1b gpa1(468-472)(KIGII>EFNLV)	This study	dCyFIR P1 14 X-2.GPR68-E149Q
BY4741 far1Δ sst2Δ ste2Δ fig1Δ::mTq2 X-2:PTEF1a-GPR68 E149Q-TCYC1b gpa1(468-472)(KIGII>EINLL)	This study	dCyFIR P1 15 X-2.GPR68-E149Q
BY4741 far1Δ sst2Δ ste2Δ fig1Δ::mTq2 X-2:PTEF1a-GPR68 E149Q-TCYC1b gpa1(468-472)(KIGII>DIMLQ)	This study	dCyFIR P1 12 X-2.GPR68-E149Q
BY4741 far1Δ sst2Δ ste2Δ fig1Δ::mTq2 X-2:PTEF1a-GPR68 E149Q-TCYC1b gpa1(468-472)(KIGII>QLMLQ)	This study	dCyFIR P1 13 X-2.GPR68-E149Q
BY4741 far1Δ sst2Δ ste2Δ fig1Δ::mTq2 X-2:PTEF1a-GPR68 E149Q-TCYC1b gpa1(468-472)(KIGII>QYELL)	This study	dCyFIR P1 S X-2.GPR68-E149Q
BY4741 far1Δ sst2Δ ste2Δ fig1Δ::mTq2 X-2:PTEF1a-GPR68 D282N-TCYC1b gpa1(468-472)(KIGII>ECGLY)	This study	dCyFIR P1 I X-2.GPR68-D282N
BY4741 far1Δ sst2Δ ste2Δ fig1Δ::mTq2 X-2:PTEF1a-GPR68 D282N-TCYC1b gpa1(468-472)(KIGII>GCGLY)	This study	dCyFIR P1 O X-2.GPR68-D282N
BY4741 far1Δ sst2Δ ste2Δ fig1Δ::mTq2 X-2:PTEF1a-GPR68 D282N-TCYC1b gpa1(468-472)(KIGII>DCGLF)	This study	dCyFIR P1 T X-2.GPR68-D282N
BY4741 far1Δ sst2Δ ste2Δ fig1Δ::mTq2 X-2:PTEF1a-GPR68 D282N-TCYC1b gpa1(468-472)(KIGII>YIGLC)	This study	dCyFIR P1 Z X-2.GPR68-D282N
BY4741 far1Δ sst2Δ ste2Δ fig1Δ::mTq2 X-2:PTEF1a-GPR68 D282N-TCYC1b gpa1(468-472)(KIGII>EYNLV)	This study	dCyFIR P1 Q X-2.GPR68-D282N
BY4741 far1Δ sst2Δ ste2Δ fig1Δ::mTq2 X-2:PTEF1a-GPR68 D282N-TCYC1b gpa1(468-472)(KIGII>EFNLV)	This study	dCyFIR P1 14 X-2.GPR68-D282N
BY4741 far1Δ sst2Δ ste2Δ fig1Δ::mTq2 X-2:PTEF1a-GPR68 D282N-TCYC1b gpa1(468-472)(KIGII>EINLL)	This study	dCyFIR P1 15 X-2.GPR68-D282N
BY4741 far1Δ sst2Δ ste2Δ fig1Δ::mTq2 X-2:PTEF1a-GPR68 D282N-TCYC1b gpa1(468-472)(KIGII>DIMLQ)	This study	dCyFIR P1 12 X-2.GPR68-D282N
BY4741 far1Δ sst2Δ ste2Δ fig1Δ::mTq2 X-2:PTEF1a-GPR68 D282N-TCYC1b gpa1(468-472)(KIGII>QLMLQ)	This study	dCyFIR P1 13 X-2.GPR68-D282N
BY4741 far1Δ sst2Δ ste2Δ fig1Δ::mTq2 X-2:PTEF1a-GPR68 D282N-TCYC1b gpa1(468-472)(KIGII>QYELL)	This study	dCyFIR P1 S X-2.GPR68-D282N
BY4741 far1Δ sst2Δ ste2Δ fig1Δ::mTq2 X-2:PTEF1a-GPR68 H17F-TCYC1b gpa1(468-472)(KIGII>ECGLY)	This study	dCyFIR P1 I X-2.GPR68-H17F
BY4741 far1Δ sst2Δ ste2Δ fig1Δ::mTq2 X-2:PTEF1a-GPR68 H17F-TCYC1b gpa1(468-472)(KIGII>GCGLY)	This study	dCyFIR P1 O X-2.GPR68-H17F
BY4741 far1Δ sst2Δ ste2Δ fig1Δ::mTq2 X-2:PTEF1a-GPR68 H17F-TCYC1b gpa1(468-472)(KIGII>DCGLF)	This study	dCyFIR P1 T X-2.GPR68-H17F
BY4741 far1Δ sst2Δ ste2Δ fig1Δ::mTq2 X-2:PTEF1a-GPR68 H17F-TCYC1b gpa1(468-472)(KIGII>YIGLC)	This study	dCyFIR P1 Z X-2.GPR68-H17F
BY4741 far1Δ sst2Δ ste2Δ fig1Δ::mTq2 X-2:PTEF1a-GPR68 H17F-TCYC1b gpa1(468-472)(KIGII>EYNLV)	This study	dCyFIR P1 Q X-2.GPR68-H17F
BY4741 far1Δ sst2Δ ste2Δ fig1Δ::mTq2 X-2:PTEF1a-GPR68 H17F-TCYC1b gpa1(468-472)(KIGII>EFNLV)	This study	dCyFIR P1 14 X-2.GPR68-H17F
BY4741 far1Δ sst2Δ ste2Δ fig1Δ::mTq2 X-2:PTEF1a-GPR68 H17F-TCYC1b gpa1(468-472)(KIGII>EINLL)	This study	dCyFIR P1 15 X-2.GPR68-H17F
BY4741 far1Δ sst2Δ ste2Δ fig1Δ::mTq2 X-2:PTEF1a-GPR68 H17F-TCYC1b gpa1(468-472)(KIGII>DIMLQ)	This study	dCyFIR P1 12 X-2.GPR68-H17F
BY4741 far1Δ sst2Δ ste2Δ fig1Δ::mTq2 X-2:PTEF1a-GPR68 H17F-TCYC1b gpa1(468-472)(KIGII>QLMLQ)	This study	dCyFIR P1 13 X-2.GPR68-H17F
BY4741 far1Δ sst2Δ ste2Δ fig1Δ::mTq2 X-2:PTEF1a-GPR68 H17F-TCYC1b gpa1(468-472)(KIGII>QYELL)	This study	dCyFIR P1 S X-2.GPR68-H17F
BY4741 far1Δ sst2Δ ste2Δ fig1Δ::mTq2 X-2:PTEF1a-GPR68 H20F-TCYC1b gpa1(468-472)(KIGII>ECGLY)	This study	dCyFIR P1 I X-2.GPR68-H20F
BY4741 far1Δ sst2Δ ste2Δ fig1Δ::mTq2 X-2:PTEF1a-GPR68 H20F-TCYC1b gpa1(468-472)(KIGII>GCGLY)	This study	dCyFIR P1 O X-2.GPR68-H20F
BY4741 far1Δ sst2Δ ste2Δ fig1Δ::mTq2 X-2:PTEF1a-GPR68 H20F-TCYC1b gpa1(468-472)(KIGII>DCGLF)	This study	dCyFIR P1 T X-2.GPR68-H20F
BY4741 far1Δ sst2Δ ste2Δ fig1Δ::mTq2 X-2:PTEF1a-GPR68 H20F-TCYC1b gpa1(468-472)(KIGII>YIGLC)	This study	dCyFIR P1 Z X-2.GPR68-H20F
BY4741 far1Δ sst2Δ ste2Δ fig1Δ::mTq2 X-2:PTEF1a-GPR68 H20F-TCYC1b gpa1(468-472)(KIGII>EYNLV)	This study	dCyFIR P1 Q X-2.GPR68-H20F
BY4741 far1Δ sst2Δ ste2Δ fig1Δ::mTq2 X-2:PTEF1a-GPR68 H20F-TCYC1b gpa1(468-472)(KIGII>EFNLV)	This study	dCyFIR P1 14 X-2.GPR68-H20F
BY4741 far1Δ sst2Δ ste2Δ fig1Δ::mTq2 X-2:PTEF1a-GPR68 H20F-TCYC1b gpa1(468-472)(KIGII>EINLL)	This study	dCyFIR P1 15 X-2.GPR68-H20F
BY4741 far1Δ sst2Δ ste2Δ fig1Δ::mTq2 X-2:PTEF1a-GPR68 H20F-TCYC1b gpa1(468-472)(KIGII>DIMLQ)	This study	dCyFIR P1 12 X-2.GPR68-H20F
BY4741 far1Δ sst2Δ ste2Δ fig1Δ::mTq2 X-2:PTEF1a-GPR68 H20F-TCYC1b gpa1(468-472)(KIGII>QLMLQ)	This study	dCyFIR P1 13 X-2.GPR68-H20F
BY4741 far1Δ sst2Δ ste2Δ fig1Δ::mTq2 X-2:PTEF1a-GPR68 H20F-TCYC1b gpa1(468-472)(KIGII>QYELL)	This study	dCyFIR P1 S X-2.GPR68-H20F
BY4741 far1Δ sst2Δ ste2Δ fig1Δ::mTq2 X-2:PTEF1a-GPR68 H84F-TCYC1b gpa1(468-472)(KIGII>ECGLY)	This study	dCyFIR P1 I X-2.GPR68-H84F
BY4741 far1Δ sst2Δ ste2Δ fig1Δ::mTq2 X-2:PTEF1a-GPR68 H84F-TCYC1b gpa1(468-472)(KIGII>GCGLY)	This study	dCyFIR P1 O X-2.GPR68-H84F
BY4741 far1Δ sst2Δ ste2Δ fig1Δ::mTq2 X-2:PTEF1a-GPR68 H84F-TCYC1b gpa1(468-472)(KIGII>DCGLF)	This study	dCyFIR P1 T X-2.GPR68-H84F
BY4741 far1Δ sst2Δ ste2Δ fig1Δ::mTq2 X-2:PTEF1a-GPR68 H84F-TCYC1b gpa1(468-472)(KIGII>YIGLC)	This study	dCyFIR P1 Z X-2.GPR68-H84F
BY4741 far1Δ sst2Δ ste2Δ fig1Δ::mTq2 X-2:PTEF1a-GPR68 H84F-TCYC1b gpa1(468-472)(KIGII>EYNLV)	This study	dCyFIR P1 Q X-2.GPR68-H84F
BY4741 far1Δ sst2Δ ste2Δ fig1Δ::mTq2 X-2:PTEF1a-GPR68 H84F-TCYC1b gpa1(468-472)(KIGII>EFNLV)	This study	dCyFIR P1 14 X-2.GPR68-H84F
BY4741 far1Δ sst2Δ ste2Δ fig1Δ::mTq2 X-2:PTEF1a-GPR68 H84F-TCYC1b gpa1(468-472)(KIGII>EINLL)	This study	dCyFIR P1 15 X-2.GPR68-H84F
BY4741 far1Δ sst2Δ ste2Δ fig1Δ::mTq2 X-2:PTEF1a-GPR68 H84F-TCYC1b gpa1(468-472)(KIGII>DIMLQ)	This study	dCyFIR P1 12 X-2.GPR68-H84F
BY4741 far1Δ sst2Δ ste2Δ fig1Δ::mTq2 X-2:PTEF1a-GPR68 H84F-TCYC1b gpa1(468-472)(KIGII>QLMLQ)	This study	dCyFIR P1 13 X-2.GPR68-H84F
BY4741 far1Δ sst2Δ ste2Δ fig1Δ::mTq2 X-2:PTEF1a-GPR68 H84F-TCYC1b gpa1(468-472)(KIGII>QYELL)	This study	dCyFIR P1 S X-2.GPR68-H84F
BY4741 far1Δ sst2Δ ste2Δ fig1Δ::mTq2 X-2:PTEF1a-GPR68 H89F-TCYC1b gpa1(468-472)(KIGII>ECGLY)	This study	dCyFIR P1 I X-2.GPR68-H89F
BY4741 far1Δ sst2Δ ste2Δ fig1Δ::mTq2 X-2:PTEF1a-GPR68 H89F-TCYC1b gpa1(468-472)(KIGII>GCGLY)	This study	dCyFIR P1 O X-2.GPR68-H89F
BY4741 far1Δ sst2Δ ste2Δ fig1Δ::mTq2 X-2:PTEF1a-GPR68 H89F-TCYC1b gpa1(468-472)(KIGII>DCGLF)	This study	dCyFIR P1 T X-2.GPR68-H89F
BY4741 far1Δ sst2Δ ste2Δ fig1Δ::mTq2 X-2:PTEF1a-GPR68 H89F-TCYC1b gpa1(468-472)(KIGII>YIGLC)	This study	dCyFIR P1 Z X-2.GPR68-H89F
BY4741 far1Δ sst2Δ ste2Δ fig1Δ::mTq2 X-2:PTEF1a-GPR68 H89F-TCYC1b gpa1(468-472)(KIGII>EYNLV)	This study	dCyFIR P1 Q X-2.GPR68-H89F
BY4741 far1Δ sst2Δ ste2Δ fig1Δ::mTq2 X-2:PTEF1a-GPR68 H89F-TCYC1b gpa1(468-472)(KIGII>EFNLV)	This study	dCyFIR P1 14 X-2.GPR68-H89F
BY4741 far1Δ sst2Δ ste2Δ fig1Δ::mTq2 X-2:PTEF1a-GPR68 H89F-TCYC1b gpa1(468-472)(KIGII>EINLL)	This study	dCyFIR P1 15 X-2.GPR68-H89F
BY4741 far1Δ sst2Δ ste2Δ fig1Δ::mTq2 X-2:PTEF1a-GPR68 H89F-TCYC1b gpa1(468-472)(KIGII>DIMLQ)	This study	dCyFIR P1 12 X-2.GPR68-H89F
BY4741 far1Δ sst2Δ ste2Δ fig1Δ::mTq2 X-2:PTEF1a-GPR68 H89F-TCYC1b gpa1(468-472)(KIGII>QLMLQ)	This study	dCyFIR P1 13 X-2.GPR68-H89F
BY4741 far1Δ sst2Δ ste2Δ fig1Δ::mTq2 X-2:PTEF1a-GPR68 H89F-TCYC1b gpa1(468-472)(KIGII>QYELL)	This study	dCyFIR P1 S X-2.GPR68-H89F
BY4741 far1Δ sst2Δ ste2Δ fig1Δ::mTq2 X-2:PTEF1a-GPR68 H159F-TCYC1b gpa1(468-472)(KIGII>ECGLY)	This study	dCyFIR P1 I X-2.GPR68-H159F
BY4741 far1Δ sst2Δ ste2Δ fig1Δ::mTq2 X-2:PTEF1a-GPR68 H159F-TCYC1b gpa1(468-472)(KIGII>GCGLY)	This study	dCyFIR P1 O X-2.GPR68-H159F
BY4741 far1Δ sst2Δ ste2Δ fig1Δ::mTq2 X-2:PTEF1a-GPR68 H159F-TCYC1b gpa1(468-472)(KIGII>DCGLF)	This study	dCyFIR P1 T X-2.GPR68-H159F
BY4741 far1Δ sst2Δ ste2Δ fig1Δ::mTq2 X-2:PTEF1a-GPR68 H159F-TCYC1b gpa1(468-472)(KIGII>YIGLC)	This study	dCyFIR P1 Z X-2.GPR68-H159F
BY4741 far1Δ sst2Δ ste2Δ fig1Δ::mTq2 X-2:PTEF1a-GPR68 H159F-TCYC1b gpa1(468-472)(KIGII>EYNLV)	This study	dCyFIR P1 Q X-2.GPR68-H159F
BY4741 far1Δ sst2Δ ste2Δ fig1Δ::mTq2 X-2:PTEF1a-GPR68 H159F-TCYC1b gpa1(468-472)(KIGII>EFNLV)	This study	dCyFIR P1 14 X-2.GPR68-H159F
BY4741 far1Δ sst2Δ ste2Δ fig1Δ::mTq2 X-2:PTEF1a-GPR68 H159F-TCYC1b gpa1(468-472)(KIGII>EINLL)	This study	dCyFIR P1 15 X-2.GPR68-H159F
BY4741 far1Δ sst2Δ ste2Δ fig1Δ::mTq2 X-2:PTEF1a-GPR68 H159F-TCYC1b gpa1(468-472)(KIGII>DIMLQ)	This study	dCyFIR P1 12 X-2.GPR68-H159F
BY4741 far1Δ sst2Δ ste2Δ fig1Δ::mTq2 X-2:PTEF1a-GPR68 H159F-TCYC1b gpa1(468-472)(KIGII>QLMLQ)	This study	dCyFIR P1 13 X-2.GPR68-H159F
BY4741 far1Δ sst2Δ ste2Δ fig1Δ::mTq2 X-2:PTEF1a-GPR68 H159F-TCYC1b gpa1(468-472)(KIGII>QYELL)	This study	dCyFIR P1 S X-2.GPR68-H159F
BY4741 far1Δ sst2Δ ste2Δ fig1Δ::mTq2 X-2:PTEF1a-GPR68 E160A-TCYC1b gpa1(468-472)(KIGII>ECGLY)	This study	dCyFIR P1 I X-2.GPR68-E160A
BY4741 far1Δ sst2Δ ste2Δ fig1Δ::mTq2 X-2:PTEF1a-GPR68 E160A-TCYC1b gpa1(468-472)(KIGII>GCGLY)	This study	dCyFIR P1 O X-2.GPR68-E160A
BY4741 far1Δ sst2Δ ste2Δ fig1Δ::mTq2 X-2:PTEF1a-GPR68 E160A-TCYC1b gpa1(468-472)(KIGII>DCGLF)	This study	dCyFIR P1 T X-2.GPR68-E160A
BY4741 far1Δ sst2Δ ste2Δ fig1Δ::mTq2 X-2:PTEF1a-GPR68 E160A-TCYC1b gpa1(468-472)(KIGII>YIGLC)	This study	dCyFIR P1 Z X-2.GPR68-E160A
BY4741 far1Δ sst2Δ ste2Δ fig1Δ::mTq2 X-2:PTEF1a-GPR68 E160A-TCYC1b gpa1(468-472)(KIGII>EYNLV)	This study	dCyFIR P1 Q X-2.GPR68-E160A
BY4741 far1Δ sst2Δ ste2Δ fig1Δ::mTq2 X-2:PTEF1a-GPR68 E160A-TCYC1b gpa1(468-472)(KIGII>EFNLV)	This study	dCyFIR P1 14 X-2.GPR68-E160A
BY4741 far1Δ sst2Δ ste2Δ fig1Δ::mTq2 X-2:PTEF1a-GPR68 E160A-TCYC1b gpa1(468-472)(KIGII>EINLL)	This study	dCyFIR P1 15 X-2.GPR68-E160A
BY4741 far1Δ sst2Δ ste2Δ fig1Δ::mTq2 X-2:PTEF1a-GPR68 E160A-TCYC1b gpa1(468-472)(KIGII>DIMLQ)	This study	dCyFIR P1 12 X-2.GPR68-E160A
BY4741 far1Δ sst2Δ ste2Δ fig1Δ::mTq2 X-2:PTEF1a-GPR68 E160A-TCYC1b gpa1(468-472)(KIGII>QLMLQ)	This study	dCyFIR P1 13 X-2.GPR68-E160A
BY4741 far1Δ sst2Δ ste2Δ fig1Δ::mTq2 X-2:PTEF1a-GPR68 E160A-TCYC1b gpa1(468-472)(KIGII>QYELL)	This study	dCyFIR P1 S X-2.GPR68-E160A
BY4741 far1Δ sst2Δ ste2Δ fig1Δ::mTq2 X-2:PTEF1a-GPR68 E160K-TCYC1b gpa1(468-472)(KIGII>ECGLY)	This study	dCyFIR P1 I X-2.GPR68-E160K
BY4741 far1Δ sst2Δ ste2Δ fig1Δ::mTq2 X-2:PTEF1a-GPR68 E160K-TCYC1b gpa1(468-472)(KIGII>GCGLY)	This study	dCyFIR P1 O X-2.GPR68-E160K
BY4741 far1Δ sst2Δ ste2Δ fig1Δ::mTq2 X-2:PTEF1a-GPR68 E160K-TCYC1b gpa1(468-472)(KIGII>DCGLF)	This study	dCyFIR P1 T X-2.GPR68-E160K
BY4741 far1Δ sst2Δ ste2Δ fig1Δ::mTq2 X-2:PTEF1a-GPR68 E160K-TCYC1b gpa1(468-472)(KIGII>YIGLC)	This study	dCyFIR P1 Z X-2.GPR68-E160K
BY4741 far1Δ sst2Δ ste2Δ fig1Δ::mTq2 X-2:PTEF1a-GPR68 E160K-TCYC1b gpa1(468-472)(KIGII>EYNLV)	This study	dCyFIR P1 Q X-2.GPR68-E160K
BY4741 far1Δ sst2Δ ste2Δ fig1Δ::mTq2 X-2:PTEF1a-GPR68 E160K-TCYC1b gpa1(468-472)(KIGII>EFNLV)	This study	dCyFIR P1 14 X-2.GPR68-E160K
BY4741 far1Δ sst2Δ ste2Δ fig1Δ::mTq2 X-2:PTEF1a-GPR68 E160K-TCYC1b gpa1(468-472)(KIGII>EINLL)	This study	dCyFIR P1 15 X-2.GPR68-E160K
BY4741 far1Δ sst2Δ ste2Δ fig1Δ::mTq2 X-2:PTEF1a-GPR68 E160K-TCYC1b gpa1(468-472)(KIGII>DIMLQ)	This study	dCyFIR P1 12 X-2.GPR68-E160K
BY4741 far1Δ sst2Δ ste2Δ fig1Δ::mTq2 X-2:PTEF1a-GPR68 E160K-TCYC1b gpa1(468-472)(KIGII>QLMLQ)	This study	dCyFIR P1 13 X-2.GPR68-E160K
BY4741 far1Δ sst2Δ ste2Δ fig1Δ::mTq2 X-2:PTEF1a-GPR68 E160K-TCYC1b gpa1(468-472)(KIGII>QYELL)	This study	dCyFIR P1 S X-2.GPR68-E160K
BY4741 far1Δ sst2Δ ste2Δ fig1Δ::mTq2 X-2:PTEF1a-GPR68 E160Q-TCYC1b gpa1(468-472)(KIGII>ECGLY)	This study	dCyFIR P1 I X-2.GPR68-E160Q
BY4741 far1Δ sst2Δ ste2Δ fig1Δ::mTq2 X-2:PTEF1a-GPR68 E160Q-TCYC1b gpa1(468-472)(KIGII>GCGLY)	This study	dCyFIR P1 O X-2.GPR68-E160Q
BY4741 far1Δ sst2Δ ste2Δ fig1Δ::mTq2 X-2:PTEF1a-GPR68 E160Q-TCYC1b gpa1(468-472)(KIGII>DCGLF)	This study	dCyFIR P1 T X-2.GPR68-E160Q
BY4741 far1Δ sst2Δ ste2Δ fig1Δ::mTq2 X-2:PTEF1a-GPR68 E160Q-TCYC1b gpa1(468-472)(KIGII>YIGLC)	This study	dCyFIR P1 Z X-2.GPR68-E160Q
BY4741 far1Δ sst2Δ ste2Δ fig1Δ::mTq2 X-2:PTEF1a-GPR68 E160Q-TCYC1b gpa1(468-472)(KIGII>EYNLV)	This study	dCyFIR P1 Q X-2.GPR68-E160Q
BY4741 far1Δ sst2Δ ste2Δ fig1Δ::mTq2 X-2:PTEF1a-GPR68 E160Q-TCYC1b gpa1(468-472)(KIGII>EFNLV)	This study	dCyFIR P1 14 X-2.GPR68-E160Q
BY4741 far1Δ sst2Δ ste2Δ fig1Δ::mTq2 X-2:PTEF1a-GPR68 E160Q-TCYC1b gpa1(468-472)(KIGII>EINLL)	This study	dCyFIR P1 15 X-2.GPR68-E160Q
BY4741 far1Δ sst2Δ ste2Δ fig1Δ::mTq2 X-2:PTEF1a-GPR68 E160Q-TCYC1b gpa1(468-472)(KIGII>DIMLQ)	This study	dCyFIR P1 12 X-2.GPR68-E160Q
BY4741 far1Δ sst2Δ ste2Δ fig1Δ::mTq2 X-2:PTEF1a-GPR68 E160Q-TCYC1b gpa1(468-472)(KIGII>QLMLQ)	This study	dCyFIR P1 13 X-2.GPR68-E160Q
BY4741 far1Δ sst2Δ ste2Δ fig1Δ::mTq2 X-2:PTEF1a-GPR68 E160Q-TCYC1b gpa1(468-472)(KIGII>QYELL)	This study	dCyFIR P1 S X-2.GPR68-E160Q
BY4741 far1Δ sst2Δ ste2Δ fig1Δ::mTq2 X-2:PTEF1a-GPR68 H169F-TCYC1b gpa1(468-472)(KIGII>ECGLY)	This study	dCyFIR P1 I X-2.GPR68-H169F
BY4741 far1Δ sst2Δ ste2Δ fig1Δ::mTq2 X-2:PTEF1a-GPR68 H169F-TCYC1b gpa1(468-472)(KIGII>GCGLY)	This study	dCyFIR P1 O X-2.GPR68-H169F
BY4741 far1Δ sst2Δ ste2Δ fig1Δ::mTq2 X-2:PTEF1a-GPR68 H169F-TCYC1b gpa1(468-472)(KIGII>DCGLF)	This study	dCyFIR P1 T X-2.GPR68-H169F
BY4741 far1Δ sst2Δ ste2Δ fig1Δ::mTq2 X-2:PTEF1a-GPR68 H169F-TCYC1b gpa1(468-472)(KIGII>YIGLC)	This study	dCyFIR P1 Z X-2.GPR68-H169F
BY4741 far1Δ sst2Δ ste2Δ fig1Δ::mTq2 X-2:PTEF1a-GPR68 H169F-TCYC1b gpa1(468-472)(KIGII>EYNLV)	This study	dCyFIR P1 Q X-2.GPR68-H169F
BY4741 far1Δ sst2Δ ste2Δ fig1Δ::mTq2 X-2:PTEF1a-GPR68 H169F-TCYC1b gpa1(468-472)(KIGII>EFNLV)	This study	dCyFIR P1 14 X-2.GPR68-H169F
BY4741 far1Δ sst2Δ ste2Δ fig1Δ::mTq2 X-2:PTEF1a-GPR68 H169F-TCYC1b gpa1(468-472)(KIGII>EINLL)	This study	dCyFIR P1 15 X-2.GPR68-H169F
BY4741 far1Δ sst2Δ ste2Δ fig1Δ::mTq2 X-2:PTEF1a-GPR68 H169F-TCYC1b gpa1(468-472)(KIGII>DIMLQ)	This study	dCyFIR P1 12 X-2.GPR68-H169F
BY4741 far1Δ sst2Δ ste2Δ fig1Δ::mTq2 X-2:PTEF1a-GPR68 H169F-TCYC1b gpa1(468-472)(KIGII>QLMLQ)	This study	dCyFIR P1 13 X-2.GPR68-H169F
BY4741 far1Δ sst2Δ ste2Δ fig1Δ::mTq2 X-2:PTEF1a-GPR68 H169F-TCYC1b gpa1(468-472)(KIGII>QYELL)	This study	dCyFIR P1 S X-2.GPR68-H169F
BY4741 far1Δ sst2Δ ste2Δ fig1Δ::mTq2 X-2:PTEF1a-GPR68 H175F-TCYC1b gpa1(468-472)(KIGII>ECGLY)	This study	dCyFIR P1 I X-2.GPR68-H175F
BY4741 far1Δ sst2Δ ste2Δ fig1Δ::mTq2 X-2:PTEF1a-GPR68 H175F-TCYC1b gpa1(468-472)(KIGII>GCGLY)	This study	dCyFIR P1 O X-2.GPR68-H175F
BY4741 far1Δ sst2Δ ste2Δ fig1Δ::mTq2 X-2:PTEF1a-GPR68 H175F-TCYC1b gpa1(468-472)(KIGII>DCGLF)	This study	dCyFIR P1 T X-2.GPR68-H175F
BY4741 far1Δ sst2Δ ste2Δ fig1Δ::mTq2 X-2:PTEF1a-GPR68 H175F-TCYC1b gpa1(468-472)(KIGII>YIGLC)	This study	dCyFIR P1 Z X-2.GPR68-H175F
BY4741 far1Δ sst2Δ ste2Δ fig1Δ::mTq2 X-2:PTEF1a-GPR68 H175F-TCYC1b gpa1(468-472)(KIGII>EYNLV)	This study	dCyFIR P1 Q X-2.GPR68-H175F
BY4741 far1Δ sst2Δ ste2Δ fig1Δ::mTq2 X-2:PTEF1a-GPR68 H175F-TCYC1b gpa1(468-472)(KIGII>EFNLV)	This study	dCyFIR P1 14 X-2.GPR68-H175F
BY4741 far1Δ sst2Δ ste2Δ fig1Δ::mTq2 X-2:PTEF1a-GPR68 H175F-TCYC1b gpa1(468-472)(KIGII>EINLL)	This study	dCyFIR P1 15 X-2.GPR68-H175F
BY4741 far1Δ sst2Δ ste2Δ fig1Δ::mTq2 X-2:PTEF1a-GPR68 H175F-TCYC1b gpa1(468-472)(KIGII>DIMLQ)	This study	dCyFIR P1 12 X-2.GPR68-H175F
BY4741 far1Δ sst2Δ ste2Δ fig1Δ::mTq2 X-2:PTEF1a-GPR68 H175F-TCYC1b gpa1(468-472)(KIGII>QLMLQ)	This study	dCyFIR P1 13 X-2.GPR68-H175F
BY4741 far1Δ sst2Δ ste2Δ fig1Δ::mTq2 X-2:PTEF1a-GPR68 H175F-TCYC1b gpa1(468-472)(KIGII>QYELL)	This study	dCyFIR P1 S X-2.GPR68-H175F
BY4741 far1Δ sst2Δ ste2Δ fig1Δ::mTq2 X-2:PTEF1a-GPR68 R189L-TCYC1b gpa1(468-472)(KIGII>ECGLY)	This study	dCyFIR P1 I X-2.GPR68-R189L
BY4741 far1Δ sst2Δ ste2Δ fig1Δ::mTq2 X-2:PTEF1a-GPR68 R189L-TCYC1b gpa1(468-472)(KIGII>GCGLY)	This study	dCyFIR P1 O X-2.GPR68-R189L
BY4741 far1Δ sst2Δ ste2Δ fig1Δ::mTq2 X-2:PTEF1a-GPR68 R189L-TCYC1b gpa1(468-472)(KIGII>DCGLF)	This study	dCyFIR P1 T X-2.GPR68-R189L
BY4741 far1Δ sst2Δ ste2Δ fig1Δ::mTq2 X-2:PTEF1a-GPR68 R189L-TCYC1b gpa1(468-472)(KIGII>YIGLC)	This study	dCyFIR P1 Z X-2.GPR68-R189L
BY4741 far1Δ sst2Δ ste2Δ fig1Δ::mTq2 X-2:PTEF1a-GPR68 R189L-TCYC1b gpa1(468-472)(KIGII>EYNLV)	This study	dCyFIR P1 Q X-2.GPR68-R189L
BY4741 far1Δ sst2Δ ste2Δ fig1Δ::mTq2 X-2:PTEF1a-GPR68 R189L-TCYC1b gpa1(468-472)(KIGII>EFNLV)	This study	dCyFIR P1 14 X-2.GPR68-R189L
BY4741 far1Δ sst2Δ ste2Δ fig1Δ::mTq2 X-2:PTEF1a-GPR68 R189L-TCYC1b gpa1(468-472)(KIGII>EINLL)	This study	dCyFIR P1 15 X-2.GPR68-R189L
BY4741 far1Δ sst2Δ ste2Δ fig1Δ::mTq2 X-2:PTEF1a-GPR68 R189L-TCYC1b gpa1(468-472)(KIGII>DIMLQ)	This study	dCyFIR P1 12 X-2.GPR68-R189L
BY4741 far1Δ sst2Δ ste2Δ fig1Δ::mTq2 X-2:PTEF1a-GPR68 R189L-TCYC1b gpa1(468-472)(KIGII>QLMLQ)	This study	dCyFIR P1 13 X-2.GPR68-R189L
BY4741 far1Δ sst2Δ ste2Δ fig1Δ::mTq2 X-2:PTEF1a-GPR68 R189L-TCYC1b gpa1(468-472)(KIGII>QYELL)	This study	dCyFIR P1 S X-2.GPR68-R189L
BY4741 far1Δ sst2Δ ste2Δ fig1Δ::mTq2 X-2:PTEF1a-GPR68 R189M-TCYC1b gpa1(468-472)(KIGII>ECGLY)	This study	dCyFIR P1 I X-2.GPR68-R189M
BY4741 far1Δ sst2Δ ste2Δ fig1Δ::mTq2 X-2:PTEF1a-GPR68 R189M-TCYC1b gpa1(468-472)(KIGII>GCGLY)	This study	dCyFIR P1 O X-2.GPR68-R189M
BY4741 far1Δ sst2Δ ste2Δ fig1Δ::mTq2 X-2:PTEF1a-GPR68 R189M-TCYC1b gpa1(468-472)(KIGII>DCGLF)	This study	dCyFIR P1 T X-2.GPR68-R189M
BY4741 far1Δ sst2Δ ste2Δ fig1Δ::mTq2 X-2:PTEF1a-GPR68 R189M-TCYC1b gpa1(468-472)(KIGII>YIGLC)	This study	dCyFIR P1 Z X-2.GPR68-R189M
BY4741 far1Δ sst2Δ ste2Δ fig1Δ::mTq2 X-2:PTEF1a-GPR68 R189M-TCYC1b gpa1(468-472)(KIGII>EYNLV)	This study	dCyFIR P1 Q X-2.GPR68-R189M
BY4741 far1Δ sst2Δ ste2Δ fig1Δ::mTq2 X-2:PTEF1a-GPR68 R189M-TCYC1b gpa1(468-472)(KIGII>EFNLV)	This study	dCyFIR P1 14 X-2.GPR68-R189M
BY4741 far1Δ sst2Δ ste2Δ fig1Δ::mTq2 X-2:PTEF1a-GPR68 R189M-TCYC1b gpa1(468-472)(KIGII>EINLL)	This study	dCyFIR P1 15 X-2.GPR68-R189M
BY4741 far1Δ sst2Δ ste2Δ fig1Δ::mTq2 X-2:PTEF1a-GPR68 R189M-TCYC1b gpa1(468-472)(KIGII>DIMLQ)	This study	dCyFIR P1 12 X-2.GPR68-R189M
BY4741 far1Δ sst2Δ ste2Δ fig1Δ::mTq2 X-2:PTEF1a-GPR68 R189M-TCYC1b gpa1(468-472)(KIGII>QLMLQ)	This study	dCyFIR P1 13 X-2.GPR68-R189M
BY4741 far1Δ sst2Δ ste2Δ fig1Δ::mTq2 X-2:PTEF1a-GPR68 R189M-TCYC1b gpa1(468-472)(KIGII>QYELL)	This study	dCyFIR P1 S X-2.GPR68-R189M
BY4741 far1Δ sst2Δ ste2Δ fig1Δ::mTq2 X-2:PTEF1a-GPR68 H245F-TCYC1b gpa1(468-472)(KIGII>ECGLY)	This study	dCyFIR P1 I X-2.GPR68-H245F
BY4741 far1Δ sst2Δ ste2Δ fig1Δ::mTq2 X-2:PTEF1a-GPR68 H245F-TCYC1b gpa1(468-472)(KIGII>GCGLY)	This study	dCyFIR P1 O X-2.GPR68-H245F
BY4741 far1Δ sst2Δ ste2Δ fig1Δ::mTq2 X-2:PTEF1a-GPR68 H245F-TCYC1b gpa1(468-472)(KIGII>DCGLF)	This study	dCyFIR P1 T X-2.GPR68-H245F
BY4741 far1Δ sst2Δ ste2Δ fig1Δ::mTq2 X-2:PTEF1a-GPR68 H245F-TCYC1b gpa1(468-472)(KIGII>YIGLC)	This study	dCyFIR P1 Z X-2.GPR68-H245F
BY4741 far1Δ sst2Δ ste2Δ fig1Δ::mTq2 X-2:PTEF1a-GPR68 H245F-TCYC1b gpa1(468-472)(KIGII>EYNLV)	This study	dCyFIR P1 Q X-2.GPR68-H245F
BY4741 far1Δ sst2Δ ste2Δ fig1Δ::mTq2 X-2:PTEF1a-GPR68 H245F-TCYC1b gpa1(468-472)(KIGII>EFNLV)	This study	dCyFIR P1 14 X-2.GPR68-H245F
BY4741 far1Δ sst2Δ ste2Δ fig1Δ::mTq2 X-2:PTEF1a-GPR68 H245F-TCYC1b gpa1(468-472)(KIGII>EINLL)	This study	dCyFIR P1 15 X-2.GPR68-H245F
BY4741 far1Δ sst2Δ ste2Δ fig1Δ::mTq2 X-2:PTEF1a-GPR68 H245F-TCYC1b gpa1(468-472)(KIGII>DIMLQ)	This study	dCyFIR P1 12 X-2.GPR68-H245F
BY4741 far1Δ sst2Δ ste2Δ fig1Δ::mTq2 X-2:PTEF1a-GPR68 H245F-TCYC1b gpa1(468-472)(KIGII>QLMLQ)	This study	dCyFIR P1 13 X-2.GPR68-H245F
BY4741 far1Δ sst2Δ ste2Δ fig1Δ::mTq2 X-2:PTEF1a-GPR68 H245F-TCYC1b gpa1(468-472)(KIGII>QYELL)	This study	dCyFIR P1 S X-2.GPR68-H245F
BY4741 far1Δ sst2Δ ste2Δ fig1Δ::mTq2 X-2:PTEF1a-GPR68 H269F-TCYC1b gpa1(468-472)(KIGII>ECGLY)	This study	dCyFIR P1 I X-2.GPR68-H269F
BY4741 far1Δ sst2Δ ste2Δ fig1Δ::mTq2 X-2:PTEF1a-GPR68 H269F-TCYC1b gpa1(468-472)(KIGII>GCGLY)	This study	dCyFIR P1 O X-2.GPR68-H269F
BY4741 far1Δ sst2Δ ste2Δ fig1Δ::mTq2 X-2:PTEF1a-GPR68 H269F-TCYC1b gpa1(468-472)(KIGII>DCGLF)	This study	dCyFIR P1 T X-2.GPR68-H269F
BY4741 far1Δ sst2Δ ste2Δ fig1Δ::mTq2 X-2:PTEF1a-GPR68 H269F-TCYC1b gpa1(468-472)(KIGII>YIGLC)	This study	dCyFIR P1 Z X-2.GPR68-H269F
BY4741 far1Δ sst2Δ ste2Δ fig1Δ::mTq2 X-2:PTEF1a-GPR68 H269F-TCYC1b gpa1(468-472)(KIGII>EYNLV)	This study	dCyFIR P1 Q X-2.GPR68-H269F
BY4741 far1Δ sst2Δ ste2Δ fig1Δ::mTq2 X-2:PTEF1a-GPR68 H269F-TCYC1b gpa1(468-472)(KIGII>EFNLV)	This study	dCyFIR P1 14 X-2.GPR68-H269F
BY4741 far1Δ sst2Δ ste2Δ fig1Δ::mTq2 X-2:PTEF1a-GPR68 H269F-TCYC1b gpa1(468-472)(KIGII>EINLL)	This study	dCyFIR P1 15 X-2.GPR68-H269F
BY4741 far1Δ sst2Δ ste2Δ fig1Δ::mTq2 X-2:PTEF1a-GPR68 H269F-TCYC1b gpa1(468-472)(KIGII>DIMLQ)	This study	dCyFIR P1 12 X-2.GPR68-H269F
BY4741 far1Δ sst2Δ ste2Δ fig1Δ::mTq2 X-2:PTEF1a-GPR68 H269F-TCYC1b gpa1(468-472)(KIGII>QLMLQ)	This study	dCyFIR P1 13 X-2.GPR68-H269F
BY4741 far1Δ sst2Δ ste2Δ fig1Δ::mTq2 X-2:PTEF1a-GPR68 H269F-TCYC1b gpa1(468-472)(KIGII>QYELL)	This study	dCyFIR P1 S X-2.GPR68-H269F
BY4741 far1Δ sst2Δ ste2Δ fig1Δ::mTq2 X-2:PTEF1a-GPR65 D60N-TCYC1b gpa1(468-472)(KIGII>ECGLY)	This study	dCyFIR P1 I X-2.GPR65-D60N
BY4741 far1Δ sst2Δ ste2Δ fig1Δ::mTq2 X-2:PTEF1a-GPR65 D60N-TCYC1b gpa1(468-472)(KIGII>GCGLY)	This study	dCyFIR P1 O X-2.GPR65-D60N
BY4741 far1Δ sst2Δ ste2Δ fig1Δ::mTq2 X-2:PTEF1a-GPR65 D60N-TCYC1b gpa1(468-472)(KIGII>DCGLF)	This study	dCyFIR P1 T X-2.GPR65-D60N
BY4741 far1Δ sst2Δ ste2Δ fig1Δ::mTq2 X-2:PTEF1a-GPR65 D60N-TCYC1b gpa1(468-472)(KIGII>YIGLC)	This study	dCyFIR P1 Z X-2.GPR65-D60N
BY4741 far1Δ sst2Δ ste2Δ fig1Δ::mTq2 X-2:PTEF1a-GPR65 D60N-TCYC1b gpa1(468-472)(KIGII>EYNLV)	This study	dCyFIR P1 Q X-2.GPR65-D60N
BY4741 far1Δ sst2Δ ste2Δ fig1Δ::mTq2 X-2:PTEF1a-GPR65 D60N-TCYC1b gpa1(468-472)(KIGII>EFNLV)	This study	dCyFIR P1 14 X-2.GPR65-D60N
BY4741 far1Δ sst2Δ ste2Δ fig1Δ::mTq2 X-2:PTEF1a-GPR65 D60N-TCYC1b gpa1(468-472)(KIGII>EINLL)	This study	dCyFIR P1 15 X-2.GPR65-D60N
BY4741 far1Δ sst2Δ ste2Δ fig1Δ::mTq2 X-2:PTEF1a-GPR65 D60N-TCYC1b gpa1(468-472)(KIGII>DIMLQ)	This study	dCyFIR P1 12 X-2.GPR65-D60N
BY4741 far1Δ sst2Δ ste2Δ fig1Δ::mTq2 X-2:PTEF1a-GPR65 D60N-TCYC1b gpa1(468-472)(KIGII>QLMLQ)	This study	dCyFIR P1 13 X-2.GPR65-D60N
BY4741 far1Δ sst2Δ ste2Δ fig1Δ::mTq2 X-2:PTEF1a-GPR65 D60N-TCYC1b gpa1(468-472)(KIGII>QYELL)	This study	dCyFIR P1 S X-2.GPR65-D60N
BY4741 far1Δ sst2Δ ste2Δ fig1Δ::mTq2 X-2:PTEF1a-GPR65 E142Q-TCYC1b gpa1(468-472)(KIGII>ECGLY)	This study	dCyFIR P1 I X-2.GPR65-E142Q
BY4741 far1Δ sst2Δ ste2Δ fig1Δ::mTq2 X-2:PTEF1a-GPR65 E142Q-TCYC1b gpa1(468-472)(KIGII>GCGLY)	This study	dCyFIR P1 O X-2.GPR65-E142Q
BY4741 far1Δ sst2Δ ste2Δ fig1Δ::mTq2 X-2:PTEF1a-GPR65 E142Q-TCYC1b gpa1(468-472)(KIGII>DCGLF)	This study	dCyFIR P1 T X-2.GPR65-E142Q
BY4741 far1Δ sst2Δ ste2Δ fig1Δ::mTq2 X-2:PTEF1a-GPR65 E142Q-TCYC1b gpa1(468-472)(KIGII>YIGLC)	This study	dCyFIR P1 Z X-2.GPR65-E142Q
BY4741 far1Δ sst2Δ ste2Δ fig1Δ::mTq2 X-2:PTEF1a-GPR65 E142Q-TCYC1b gpa1(468-472)(KIGII>EYNLV)	This study	dCyFIR P1 Q X-2.GPR65-E142Q
BY4741 far1Δ sst2Δ ste2Δ fig1Δ::mTq2 X-2:PTEF1a-GPR65 E142Q-TCYC1b gpa1(468-472)(KIGII>EFNLV)	This study	dCyFIR P1 14 X-2.GPR65-E142Q
BY4741 far1Δ sst2Δ ste2Δ fig1Δ::mTq2 X-2:PTEF1a-GPR65 E142Q-TCYC1b gpa1(468-472)(KIGII>EINLL)	This study	dCyFIR P1 15 X-2.GPR65-E142Q
BY4741 far1Δ sst2Δ ste2Δ fig1Δ::mTq2 X-2:PTEF1a-GPR65 E142Q-TCYC1b gpa1(468-472)(KIGII>DIMLQ)	This study	dCyFIR P1 12 X-2.GPR65-E142Q
BY4741 far1Δ sst2Δ ste2Δ fig1Δ::mTq2 X-2:PTEF1a-GPR65 E142Q-TCYC1b gpa1(468-472)(KIGII>QLMLQ)	This study	dCyFIR P1 13 X-2.GPR65-E142Q
BY4741 far1Δ sst2Δ ste2Δ fig1Δ::mTq2 X-2:PTEF1a-GPR65 E142Q-TCYC1b gpa1(468-472)(KIGII>QYELL)	This study	dCyFIR P1 S X-2.GPR65-E142Q
BY4741 far1Δ sst2Δ ste2Δ fig1Δ::mTq2 X-2:PTEF1a-GPR65 D286N-TCYC1b gpa1(468-472)(KIGII>ECGLY)	This study	dCyFIR P1 I X-2.GPR65-D286N
BY4741 far1Δ sst2Δ ste2Δ fig1Δ::mTq2 X-2:PTEF1a-GPR65 D286N-TCYC1b gpa1(468-472)(KIGII>GCGLY)	This study	dCyFIR P1 O X-2.GPR65-D286N
BY4741 far1Δ sst2Δ ste2Δ fig1Δ::mTq2 X-2:PTEF1a-GPR65 D286N-TCYC1b gpa1(468-472)(KIGII>DCGLF)	This study	dCyFIR P1 T X-2.GPR65-D286N
BY4741 far1Δ sst2Δ ste2Δ fig1Δ::mTq2 X-2:PTEF1a-GPR65 D286N-TCYC1b gpa1(468-472)(KIGII>YIGLC)	This study	dCyFIR P1 Z X-2.GPR65-D286N
BY4741 far1Δ sst2Δ ste2Δ fig1Δ::mTq2 X-2:PTEF1a-GPR65 D286N-TCYC1b gpa1(468-472)(KIGII>EYNLV)	This study	dCyFIR P1 Q X-2.GPR65-D286N
BY4741 far1Δ sst2Δ ste2Δ fig1Δ::mTq2 X-2:PTEF1a-GPR65 D286N-TCYC1b gpa1(468-472)(KIGII>EFNLV)	This study	dCyFIR P1 14 X-2.GPR65-D286N
BY4741 far1Δ sst2Δ ste2Δ fig1Δ::mTq2 X-2:PTEF1a-GPR65 D286N-TCYC1b gpa1(468-472)(KIGII>EINLL)	This study	dCyFIR P1 15 X-2.GPR65-D286N
BY4741 far1Δ sst2Δ ste2Δ fig1Δ::mTq2 X-2:PTEF1a-GPR65 D286N-TCYC1b gpa1(468-472)(KIGII>DIMLQ)	This study	dCyFIR P1 12 X-2.GPR65-D286N
BY4741 far1Δ sst2Δ ste2Δ fig1Δ::mTq2 X-2:PTEF1a-GPR65 D286N-TCYC1b gpa1(468-472)(KIGII>QLMLQ)	This study	dCyFIR P1 13 X-2.GPR65-D286N
BY4741 far1Δ sst2Δ ste2Δ fig1Δ::mTq2 X-2:PTEF1a-GPR65 D286N-TCYC1b gpa1(468-472)(KIGII>QYELL)	This study	dCyFIR P1 S X-2.GPR65-D286N
BY4741 far1Δ sst2Δ ste2Δ fig1Δ::mTq2 X-2:PTEF1a-GPR65 H10F-TCYC1b gpa1(468-472)(KIGII>ECGLY)	This study	dCyFIR P1 I X-2.GPR65-H10F
BY4741 far1Δ sst2Δ ste2Δ fig1Δ::mTq2 X-2:PTEF1a-GPR65 H10F-TCYC1b gpa1(468-472)(KIGII>GCGLY)	This study	dCyFIR P1 O X-2.GPR65-H10F
BY4741 far1Δ sst2Δ ste2Δ fig1Δ::mTq2 X-2:PTEF1a-GPR65 H10F-TCYC1b gpa1(468-472)(KIGII>DCGLF)	This study	dCyFIR P1 T X-2.GPR65-H10F
BY4741 far1Δ sst2Δ ste2Δ fig1Δ::mTq2 X-2:PTEF1a-GPR65 H10F-TCYC1b gpa1(468-472)(KIGII>YIGLC)	This study	dCyFIR P1 Z X-2.GPR65-H10F
BY4741 far1Δ sst2Δ ste2Δ fig1Δ::mTq2 X-2:PTEF1a-GPR65 H10F-TCYC1b gpa1(468-472)(KIGII>EYNLV)	This study	dCyFIR P1 Q X-2.GPR65-H10F
BY4741 far1Δ sst2Δ ste2Δ fig1Δ::mTq2 X-2:PTEF1a-GPR65 H10F-TCYC1b gpa1(468-472)(KIGII>EFNLV)	This study	dCyFIR P1 14 X-2.GPR65-H10F
BY4741 far1Δ sst2Δ ste2Δ fig1Δ::mTq2 X-2:PTEF1a-GPR65 H10F-TCYC1b gpa1(468-472)(KIGII>EINLL)	This study	dCyFIR P1 15 X-2.GPR65-H10F
BY4741 far1Δ sst2Δ ste2Δ fig1Δ::mTq2 X-2:PTEF1a-GPR65 H10F-TCYC1b gpa1(468-472)(KIGII>DIMLQ)	This study	dCyFIR P1 12 X-2.GPR65-H10F
BY4741 far1Δ sst2Δ ste2Δ fig1Δ::mTq2 X-2:PTEF1a-GPR65 H10F-TCYC1b gpa1(468-472)(KIGII>QLMLQ)	This study	dCyFIR P1 13 X-2.GPR65-H10F
BY4741 far1Δ sst2Δ ste2Δ fig1Δ::mTq2 X-2:PTEF1a-GPR65 H10F-TCYC1b gpa1(468-472)(KIGII>QYELL)	This study	dCyFIR P1 S X-2.GPR65-H10F
BY4741 far1Δ sst2Δ ste2Δ fig1Δ::mTq2 X-2:PTEF1a-GPR65 H14F-TCYC1b gpa1(468-472)(KIGII>ECGLY)	This study	dCyFIR P1 I X-2.GPR65-H14F
BY4741 far1Δ sst2Δ ste2Δ fig1Δ::mTq2 X-2:PTEF1a-GPR65 H14F-TCYC1b gpa1(468-472)(KIGII>GCGLY)	This study	dCyFIR P1 O X-2.GPR65-H14F
BY4741 far1Δ sst2Δ ste2Δ fig1Δ::mTq2 X-2:PTEF1a-GPR65 H14F-TCYC1b gpa1(468-472)(KIGII>DCGLF)	This study	dCyFIR P1 T X-2.GPR65-H14F
BY4741 far1Δ sst2Δ ste2Δ fig1Δ::mTq2 X-2:PTEF1a-GPR65 H14F-TCYC1b gpa1(468-472)(KIGII>YIGLC)	This study	dCyFIR P1 Z X-2.GPR65-H14F
BY4741 far1Δ sst2Δ ste2Δ fig1Δ::mTq2 X-2:PTEF1a-GPR65 H14F-TCYC1b gpa1(468-472)(KIGII>EYNLV)	This study	dCyFIR P1 Q X-2.GPR65-H14F
BY4741 far1Δ sst2Δ ste2Δ fig1Δ::mTq2 X-2:PTEF1a-GPR65 H14F-TCYC1b gpa1(468-472)(KIGII>EFNLV)	This study	dCyFIR P1 14 X-2.GPR65-H14F
BY4741 far1Δ sst2Δ ste2Δ fig1Δ::mTq2 X-2:PTEF1a-GPR65 H14F-TCYC1b gpa1(468-472)(KIGII>EINLL)	This study	dCyFIR P1 15 X-2.GPR65-H14F
BY4741 far1Δ sst2Δ ste2Δ fig1Δ::mTq2 X-2:PTEF1a-GPR65 H14F-TCYC1b gpa1(468-472)(KIGII>DIMLQ)	This study	dCyFIR P1 12 X-2.GPR65-H14F
BY4741 far1Δ sst2Δ ste2Δ fig1Δ::mTq2 X-2:PTEF1a-GPR65 H14F-TCYC1b gpa1(468-472)(KIGII>QLMLQ)	This study	dCyFIR P1 13 X-2.GPR65-H14F
BY4741 far1Δ sst2Δ ste2Δ fig1Δ::mTq2 X-2:PTEF1a-GPR65 H14F-TCYC1b gpa1(468-472)(KIGII>QYELL)	This study	dCyFIR P1 S X-2.GPR65-H14F
BY4741 far1Δ sst2Δ ste2Δ fig1Δ::mTq2 X-2:PTEF1a-GPR65 D153A-TCYC1b gpa1(468-472)(KIGII>ECGLY)	This study	dCyFIR P1 I X-2.GPR65-D153A
BY4741 far1Δ sst2Δ ste2Δ fig1Δ::mTq2 X-2:PTEF1a-GPR65 D153A-TCYC1b gpa1(468-472)(KIGII>GCGLY)	This study	dCyFIR P1 O X-2.GPR65-D153A
BY4741 far1Δ sst2Δ ste2Δ fig1Δ::mTq2 X-2:PTEF1a-GPR65 D153A-TCYC1b gpa1(468-472)(KIGII>DCGLF)	This study	dCyFIR P1 T X-2.GPR65-D153A
BY4741 far1Δ sst2Δ ste2Δ fig1Δ::mTq2 X-2:PTEF1a-GPR65 D153A-TCYC1b gpa1(468-472)(KIGII>YIGLC)	This study	dCyFIR P1 Z X-2.GPR65-D153A
BY4741 far1Δ sst2Δ ste2Δ fig1Δ::mTq2 X-2:PTEF1a-GPR65 D153A-TCYC1b gpa1(468-472)(KIGII>EYNLV)	This study	dCyFIR P1 Q X-2.GPR65-D153A
BY4741 far1Δ sst2Δ ste2Δ fig1Δ::mTq2 X-2:PTEF1a-GPR65 D153A-TCYC1b gpa1(468-472)(KIGII>EFNLV)	This study	dCyFIR P1 14 X-2.GPR65-D153A
BY4741 far1Δ sst2Δ ste2Δ fig1Δ::mTq2 X-2:PTEF1a-GPR65 D153A-TCYC1b gpa1(468-472)(KIGII>EINLL)	This study	dCyFIR P1 15 X-2.GPR65-D153A
BY4741 far1Δ sst2Δ ste2Δ fig1Δ::mTq2 X-2:PTEF1a-GPR65 D153A-TCYC1b gpa1(468-472)(KIGII>DIMLQ)	This study	dCyFIR P1 12 X-2.GPR65-D153A
BY4741 far1Δ sst2Δ ste2Δ fig1Δ::mTq2 X-2:PTEF1a-GPR65 D153A-TCYC1b gpa1(468-472)(KIGII>QLMLQ)	This study	dCyFIR P1 13 X-2.GPR65-D153A
BY4741 far1Δ sst2Δ ste2Δ fig1Δ::mTq2 X-2:PTEF1a-GPR65 D153A-TCYC1b gpa1(468-472)(KIGII>QYELL)	This study	dCyFIR P1 S X-2.GPR65-D153A
BY4741 far1Δ sst2Δ ste2Δ fig1Δ::mTq2 X-2:PTEF1a-GPR65 R187L-TCYC1b gpa1(468-472)(KIGII>ECGLY)	This study	dCyFIR P1 I X-2.GPR65-R187L
BY4741 far1Δ sst2Δ ste2Δ fig1Δ::mTq2 X-2:PTEF1a-GPR65 R187L-TCYC1b gpa1(468-472)(KIGII>GCGLY)	This study	dCyFIR P1 O X-2.GPR65-R187L
BY4741 far1Δ sst2Δ ste2Δ fig1Δ::mTq2 X-2:PTEF1a-GPR65 R187L-TCYC1b gpa1(468-472)(KIGII>DCGLF)	This study	dCyFIR P1 T X-2.GPR65-R187L
BY4741 far1Δ sst2Δ ste2Δ fig1Δ::mTq2 X-2:PTEF1a-GPR65 R187L-TCYC1b gpa1(468-472)(KIGII>YIGLC)	This study	dCyFIR P1 Z X-2.GPR65-R187L
BY4741 far1Δ sst2Δ ste2Δ fig1Δ::mTq2 X-2:PTEF1a-GPR65 R187L-TCYC1b gpa1(468-472)(KIGII>EYNLV)	This study	dCyFIR P1 Q X-2.GPR65-R187L
BY4741 far1Δ sst2Δ ste2Δ fig1Δ::mTq2 X-2:PTEF1a-GPR65 R187L-TCYC1b gpa1(468-472)(KIGII>EFNLV)	This study	dCyFIR P1 14 X-2.GPR65-R187L
BY4741 far1Δ sst2Δ ste2Δ fig1Δ::mTq2 X-2:PTEF1a-GPR65 R187L-TCYC1b gpa1(468-472)(KIGII>EINLL)	This study	dCyFIR P1 15 X-2.GPR65-R187L
BY4741 far1Δ sst2Δ ste2Δ fig1Δ::mTq2 X-2:PTEF1a-GPR65 R187L-TCYC1b gpa1(468-472)(KIGII>DIMLQ)	This study	dCyFIR P1 12 X-2.GPR65-R187L
BY4741 far1Δ sst2Δ ste2Δ fig1Δ::mTq2 X-2:PTEF1a-GPR65 R187L-TCYC1b gpa1(468-472)(KIGII>QLMLQ)	This study	dCyFIR P1 13 X-2.GPR65-R187L
BY4741 far1Δ sst2Δ ste2Δ fig1Δ::mTq2 X-2:PTEF1a-GPR65 R187L-TCYC1b gpa1(468-472)(KIGII>QYELL)	This study	dCyFIR P1 S X-2.GPR65-R187L
BY4741 far1Δ sst2Δ ste2Δ fig1Δ::mTq2 X-2:PTEF1a-GPR65 F242A-TCYC1b gpa1(468-472)(KIGII>ECGLY)	This study	dCyFIR P1 I X-2.GPR65-F242A
BY4741 far1Δ sst2Δ ste2Δ fig1Δ::mTq2 X-2:PTEF1a-GPR65 F242A-TCYC1b gpa1(468-472)(KIGII>GCGLY)	This study	dCyFIR P1 O X-2.GPR65-F242A
BY4741 far1Δ sst2Δ ste2Δ fig1Δ::mTq2 X-2:PTEF1a-GPR65 F242A-TCYC1b gpa1(468-472)(KIGII>DCGLF)	This study	dCyFIR P1 T X-2.GPR65-F242A
BY4741 far1Δ sst2Δ ste2Δ fig1Δ::mTq2 X-2:PTEF1a-GPR65 F242A-TCYC1b gpa1(468-472)(KIGII>YIGLC)	This study	dCyFIR P1 Z X-2.GPR65-F242A
BY4741 far1Δ sst2Δ ste2Δ fig1Δ::mTq2 X-2:PTEF1a-GPR65 F242A-TCYC1b gpa1(468-472)(KIGII>EYNLV)	This study	dCyFIR P1 Q X-2.GPR65-F242A
BY4741 far1Δ sst2Δ ste2Δ fig1Δ::mTq2 X-2:PTEF1a-GPR65 F242A-TCYC1b gpa1(468-472)(KIGII>EFNLV)	This study	dCyFIR P1 14 X-2.GPR65-F242A
BY4741 far1Δ sst2Δ ste2Δ fig1Δ::mTq2 X-2:PTEF1a-GPR65 F242A-TCYC1b gpa1(468-472)(KIGII>EINLL)	This study	dCyFIR P1 15 X-2.GPR65-F242A
BY4741 far1Δ sst2Δ ste2Δ fig1Δ::mTq2 X-2:PTEF1a-GPR65 F242A-TCYC1b gpa1(468-472)(KIGII>DIMLQ)	This study	dCyFIR P1 12 X-2.GPR65-F242A
BY4741 far1Δ sst2Δ ste2Δ fig1Δ::mTq2 X-2:PTEF1a-GPR65 F242A-TCYC1b gpa1(468-472)(KIGII>QLMLQ)	This study	dCyFIR P1 13 X-2.GPR65-F242A
BY4741 far1Δ sst2Δ ste2Δ fig1Δ::mTq2 X-2:PTEF1a-GPR65 F242A-TCYC1b gpa1(468-472)(KIGII>QYELL)	This study	dCyFIR P1 S X-2.GPR65-F242A
BY4741 far1Δ sst2Δ ste2Δ fig1Δ::mTq2 X-2:PTEF1a-GPR65 H243F-TCYC1b gpa1(468-472)(KIGII>ECGLY)	This study	dCyFIR P1 I X-2.GPR65-H243F
BY4741 far1Δ sst2Δ ste2Δ fig1Δ::mTq2 X-2:PTEF1a-GPR65 H243F-TCYC1b gpa1(468-472)(KIGII>GCGLY)	This study	dCyFIR P1 O X-2.GPR65-H243F
BY4741 far1Δ sst2Δ ste2Δ fig1Δ::mTq2 X-2:PTEF1a-GPR65 H243F-TCYC1b gpa1(468-472)(KIGII>DCGLF)	This study	dCyFIR P1 T X-2.GPR65-H243F
BY4741 far1Δ sst2Δ ste2Δ fig1Δ::mTq2 X-2:PTEF1a-GPR65 H243F-TCYC1b gpa1(468-472)(KIGII>YIGLC)	This study	dCyFIR P1 Z X-2.GPR65-H243F
BY4741 far1Δ sst2Δ ste2Δ fig1Δ::mTq2 X-2:PTEF1a-GPR65 H243F-TCYC1b gpa1(468-472)(KIGII>EYNLV)	This study	dCyFIR P1 Q X-2.GPR65-H243F
BY4741 far1Δ sst2Δ ste2Δ fig1Δ::mTq2 X-2:PTEF1a-GPR65 H243F-TCYC1b gpa1(468-472)(KIGII>EFNLV)	This study	dCyFIR P1 14 X-2.GPR65-H243F
BY4741 far1Δ sst2Δ ste2Δ fig1Δ::mTq2 X-2:PTEF1a-GPR65 H243F-TCYC1b gpa1(468-472)(KIGII>EINLL)	This study	dCyFIR P1 15 X-2.GPR65-H243F
BY4741 far1Δ sst2Δ ste2Δ fig1Δ::mTq2 X-2:PTEF1a-GPR65 H243F-TCYC1b gpa1(468-472)(KIGII>DIMLQ)	This study	dCyFIR P1 12 X-2.GPR65-H243F
BY4741 far1Δ sst2Δ ste2Δ fig1Δ::mTq2 X-2:PTEF1a-GPR65 H243F-TCYC1b gpa1(468-472)(KIGII>QLMLQ)	This study	dCyFIR P1 13 X-2.GPR65-H243F
BY4741 far1Δ sst2Δ ste2Δ fig1Δ::mTq2 X-2:PTEF1a-GPR65 H243F-TCYC1b gpa1(468-472)(KIGII>QYELL)	This study	dCyFIR P1 S X-2.GPR65-H243F
BY4741 far1Δ sst2Δ ste2Δ fig1Δ::mTq2 X-2:PTEF1a-GPR65 H243N-TCYC1b gpa1(468-472)(KIGII>ECGLY)	This study	dCyFIR P1 I X-2.GPR65-H243N
BY4741 far1Δ sst2Δ ste2Δ fig1Δ::mTq2 X-2:PTEF1a-GPR65 H243N-TCYC1b gpa1(468-472)(KIGII>GCGLY)	This study	dCyFIR P1 O X-2.GPR65-H243N
BY4741 far1Δ sst2Δ ste2Δ fig1Δ::mTq2 X-2:PTEF1a-GPR65 H243N-TCYC1b gpa1(468-472)(KIGII>DCGLF)	This study	dCyFIR P1 T X-2.GPR65-H243N
BY4741 far1Δ sst2Δ ste2Δ fig1Δ::mTq2 X-2:PTEF1a-GPR65 H243N-TCYC1b gpa1(468-472)(KIGII>YIGLC)	This study	dCyFIR P1 Z X-2.GPR65-H243N
BY4741 far1Δ sst2Δ ste2Δ fig1Δ::mTq2 X-2:PTEF1a-GPR65 H243N-TCYC1b gpa1(468-472)(KIGII>EYNLV)	This study	dCyFIR P1 Q X-2.GPR65-H243N
BY4741 far1Δ sst2Δ ste2Δ fig1Δ::mTq2 X-2:PTEF1a-GPR65 H243N-TCYC1b gpa1(468-472)(KIGII>EFNLV)	This study	dCyFIR P1 14 X-2.GPR65-H243N
BY4741 far1Δ sst2Δ ste2Δ fig1Δ::mTq2 X-2:PTEF1a-GPR65 H243N-TCYC1b gpa1(468-472)(KIGII>EINLL)	This study	dCyFIR P1 15 X-2.GPR65-H243N
BY4741 far1Δ sst2Δ ste2Δ fig1Δ::mTq2 X-2:PTEF1a-GPR65 H243N-TCYC1b gpa1(468-472)(KIGII>DIMLQ)	This study	dCyFIR P1 12 X-2.GPR65-H243N
BY4741 far1Δ sst2Δ ste2Δ fig1Δ::mTq2 X-2:PTEF1a-GPR65 H243N-TCYC1b gpa1(468-472)(KIGII>QLMLQ)	This study	dCyFIR P1 13 X-2.GPR65-H243N
BY4741 far1Δ sst2Δ ste2Δ fig1Δ::mTq2 X-2:PTEF1a-GPR65 H243N-TCYC1b gpa1(468-472)(KIGII>QYELL)	This study	dCyFIR P1 S X-2.GPR65-H243N
BY4741 far1Δ sst2Δ ste2Δ fig1Δ::mTq2 X-2:PTEF1a-GPR65 Y272A-TCYC1b gpa1(468-472)(KIGII>ECGLY)	This study	dCyFIR P1 I X-2.GPR65-Y272A
BY4741 far1Δ sst2Δ ste2Δ fig1Δ::mTq2 X-2:PTEF1a-GPR65 Y272A-TCYC1b gpa1(468-472)(KIGII>GCGLY)	This study	dCyFIR P1 O X-2.GPR65-Y272A
BY4741 far1Δ sst2Δ ste2Δ fig1Δ::mTq2 X-2:PTEF1a-GPR65 Y272A-TCYC1b gpa1(468-472)(KIGII>DCGLF)	This study	dCyFIR P1 T X-2.GPR65-Y272A
BY4741 far1Δ sst2Δ ste2Δ fig1Δ::mTq2 X-2:PTEF1a-GPR65 Y272A-TCYC1b gpa1(468-472)(KIGII>YIGLC)	This study	dCyFIR P1 Z X-2.GPR65-Y272A
BY4741 far1Δ sst2Δ ste2Δ fig1Δ::mTq2 X-2:PTEF1a-GPR65 Y272A-TCYC1b gpa1(468-472)(KIGII>EYNLV)	This study	dCyFIR P1 Q X-2.GPR65-Y272A
BY4741 far1Δ sst2Δ ste2Δ fig1Δ::mTq2 X-2:PTEF1a-GPR65 Y272A-TCYC1b gpa1(468-472)(KIGII>EFNLV)	This study	dCyFIR P1 14 X-2.GPR65-Y272A
BY4741 far1Δ sst2Δ ste2Δ fig1Δ::mTq2 X-2:PTEF1a-GPR65 Y272A-TCYC1b gpa1(468-472)(KIGII>EINLL)	This study	dCyFIR P1 15 X-2.GPR65-Y272A
BY4741 far1Δ sst2Δ ste2Δ fig1Δ::mTq2 X-2:PTEF1a-GPR65 Y272A-TCYC1b gpa1(468-472)(KIGII>DIMLQ)	This study	dCyFIR P1 12 X-2.GPR65-Y272A
BY4741 far1Δ sst2Δ ste2Δ fig1Δ::mTq2 X-2:PTEF1a-GPR65 Y272A-TCYC1b gpa1(468-472)(KIGII>QLMLQ)	This study	dCyFIR P1 13 X-2.GPR65-Y272A
BY4741 far1Δ sst2Δ ste2Δ fig1Δ::mTq2 X-2:PTEF1a-GPR65 Y272A-TCYC1b gpa1(468-472)(KIGII>QYELL)	This study	dCyFIR P1 S X-2.GPR65-Y272A
BY4741 far1Δ sst2Δ ste2Δ fig1Δ::mTq2 X-2:PTEF1a-GPR4 D63N-TCYC1b gpa1(468-472)(KIGII>ECGLY)	This study	dCyFIR P1 I X-2.GPR4-D63N
BY4741 far1Δ sst2Δ ste2Δ fig1Δ::mTq2 X-2:PTEF1a-GPR4 D63N-TCYC1b gpa1(468-472)(KIGII>GCGLY)	This study	dCyFIR P1 O X-2.GPR4-D63N
BY4741 far1Δ sst2Δ ste2Δ fig1Δ::mTq2 X-2:PTEF1a-GPR4 D63N-TCYC1b gpa1(468-472)(KIGII>DCGLF)	This study	dCyFIR P1 T X-2.GPR4-D63N
BY4741 far1Δ sst2Δ ste2Δ fig1Δ::mTq2 X-2:PTEF1a-GPR4 D63N-TCYC1b gpa1(468-472)(KIGII>YIGLC)	This study	dCyFIR P1 Z X-2.GPR4-D63N
BY4741 far1Δ sst2Δ ste2Δ fig1Δ::mTq2 X-2:PTEF1a-GPR4 D63N-TCYC1b gpa1(468-472)(KIGII>EYNLV)	This study	dCyFIR P1 Q X-2.GPR4-D63N
BY4741 far1Δ sst2Δ ste2Δ fig1Δ::mTq2 X-2:PTEF1a-GPR4 D63N-TCYC1b gpa1(468-472)(KIGII>EFNLV)	This study	dCyFIR P1 14 X-2.GPR4-D63N
BY4741 far1Δ sst2Δ ste2Δ fig1Δ::mTq2 X-2:PTEF1a-GPR4 D63N-TCYC1b gpa1(468-472)(KIGII>EINLL)	This study	dCyFIR P1 15 X-2.GPR4-D63N
BY4741 far1Δ sst2Δ ste2Δ fig1Δ::mTq2 X-2:PTEF1a-GPR4 D63N-TCYC1b gpa1(468-472)(KIGII>DIMLQ)	This study	dCyFIR P1 12 X-2.GPR4-D63N
BY4741 far1Δ sst2Δ ste2Δ fig1Δ::mTq2 X-2:PTEF1a-GPR4 D63N-TCYC1b gpa1(468-472)(KIGII>QLMLQ)	This study	dCyFIR P1 13 X-2.GPR4-D63N
BY4741 far1Δ sst2Δ ste2Δ fig1Δ::mTq2 X-2:PTEF1a-GPR4 D63N-TCYC1b gpa1(468-472)(KIGII>QYELL)	This study	dCyFIR P1 S X-2.GPR4-D63N
BY4741 far1Δ sst2Δ ste2Δ fig1Δ::mTq2 X-2:PTEF1a-GPR4 E145Q-TCYC1b gpa1(468-472)(KIGII>ECGLY)	This study	dCyFIR P1 I X-2.GPR4-E145Q
BY4741 far1Δ sst2Δ ste2Δ fig1Δ::mTq2 X-2:PTEF1a-GPR4 E145Q-TCYC1b gpa1(468-472)(KIGII>GCGLY)	This study	dCyFIR P1 O X-2.GPR4-E145Q
BY4741 far1Δ sst2Δ ste2Δ fig1Δ::mTq2 X-2:PTEF1a-GPR4 E145Q-TCYC1b gpa1(468-472)(KIGII>DCGLF)	This study	dCyFIR P1 T X-2.GPR4-E145Q
BY4741 far1Δ sst2Δ ste2Δ fig1Δ::mTq2 X-2:PTEF1a-GPR4 E145Q-TCYC1b gpa1(468-472)(KIGII>YIGLC)	This study	dCyFIR P1 Z X-2.GPR4-E145Q
BY4741 far1Δ sst2Δ ste2Δ fig1Δ::mTq2 X-2:PTEF1a-GPR4 E145Q-TCYC1b gpa1(468-472)(KIGII>EYNLV)	This study	dCyFIR P1 Q X-2.GPR4-E145Q
BY4741 far1Δ sst2Δ ste2Δ fig1Δ::mTq2 X-2:PTEF1a-GPR4 E145Q-TCYC1b gpa1(468-472)(KIGII>EFNLV)	This study	dCyFIR P1 14 X-2.GPR4-E145Q
BY4741 far1Δ sst2Δ ste2Δ fig1Δ::mTq2 X-2:PTEF1a-GPR4 E145Q-TCYC1b gpa1(468-472)(KIGII>EINLL)	This study	dCyFIR P1 15 X-2.GPR4-E145Q
BY4741 far1Δ sst2Δ ste2Δ fig1Δ::mTq2 X-2:PTEF1a-GPR4 E145Q-TCYC1b gpa1(468-472)(KIGII>DIMLQ)	This study	dCyFIR P1 12 X-2.GPR4-E145Q
BY4741 far1Δ sst2Δ ste2Δ fig1Δ::mTq2 X-2:PTEF1a-GPR4 E145Q-TCYC1b gpa1(468-472)(KIGII>QLMLQ)	This study	dCyFIR P1 13 X-2.GPR4-E145Q
BY4741 far1Δ sst2Δ ste2Δ fig1Δ::mTq2 X-2:PTEF1a-GPR4 E145Q-TCYC1b gpa1(468-472)(KIGII>QYELL)	This study	dCyFIR P1 S X-2.GPR4-E145Q
BY4741 far1Δ sst2Δ ste2Δ fig1Δ::mTq2 X-2:PTEF1a-GPR4 D282N-TCYC1b gpa1(468-472)(KIGII>ECGLY)	This study	dCyFIR P1 I X-2.GPR4-D282N
BY4741 far1Δ sst2Δ ste2Δ fig1Δ::mTq2 X-2:PTEF1a-GPR4 D282N-TCYC1b gpa1(468-472)(KIGII>GCGLY)	This study	dCyFIR P1 O X-2.GPR4-D282N
BY4741 far1Δ sst2Δ ste2Δ fig1Δ::mTq2 X-2:PTEF1a-GPR4 D282N-TCYC1b gpa1(468-472)(KIGII>DCGLF)	This study	dCyFIR P1 T X-2.GPR4-D282N
BY4741 far1Δ sst2Δ ste2Δ fig1Δ::mTq2 X-2:PTEF1a-GPR4 D282N-TCYC1b gpa1(468-472)(KIGII>YIGLC)	This study	dCyFIR P1 Z X-2.GPR4-D282N
BY4741 far1Δ sst2Δ ste2Δ fig1Δ::mTq2 X-2:PTEF1a-GPR4 D282N-TCYC1b gpa1(468-472)(KIGII>EYNLV)	This study	dCyFIR P1 Q X-2.GPR4-D282N
BY4741 far1Δ sst2Δ ste2Δ fig1Δ::mTq2 X-2:PTEF1a-GPR4 D282N-TCYC1b gpa1(468-472)(KIGII>EFNLV)	This study	dCyFIR P1 14 X-2.GPR4-D282N
BY4741 far1Δ sst2Δ ste2Δ fig1Δ::mTq2 X-2:PTEF1a-GPR4 D282N-TCYC1b gpa1(468-472)(KIGII>EINLL)	This study	dCyFIR P1 15 X-2.GPR4-D282N
BY4741 far1Δ sst2Δ ste2Δ fig1Δ::mTq2 X-2:PTEF1a-GPR4 D282N-TCYC1b gpa1(468-472)(KIGII>DIMLQ)	This study	dCyFIR P1 12 X-2.GPR4-D282N
BY4741 far1Δ sst2Δ ste2Δ fig1Δ::mTq2 X-2:PTEF1a-GPR4 D282N-TCYC1b gpa1(468-472)(KIGII>QLMLQ)	This study	dCyFIR P1 13 X-2.GPR4-D282N
BY4741 far1Δ sst2Δ ste2Δ fig1Δ::mTq2 X-2:PTEF1a-GPR4 D282N-TCYC1b gpa1(468-472)(KIGII>QYELL)	This study	dCyFIR P1 S X-2.GPR4-D282N
BY4741 far1Δ sst2Δ ste2Δ fig1Δ::mTq2 X-2:PTEF1a-GPR4 H4F-TCYC1b gpa1(468-472)(KIGII>ECGLY)	This study	dCyFIR P1 I X-2.GPR4-H4F
BY4741 far1Δ sst2Δ ste2Δ fig1Δ::mTq2 X-2:PTEF1a-GPR4 H4F-TCYC1b gpa1(468-472)(KIGII>GCGLY)	This study	dCyFIR P1 O X-2.GPR4-H4F
BY4741 far1Δ sst2Δ ste2Δ fig1Δ::mTq2 X-2:PTEF1a-GPR4 H4F-TCYC1b gpa1(468-472)(KIGII>DCGLF)	This study	dCyFIR P1 T X-2.GPR4-H4F
BY4741 far1Δ sst2Δ ste2Δ fig1Δ::mTq2 X-2:PTEF1a-GPR4 H4F-TCYC1b gpa1(468-472)(KIGII>YIGLC)	This study	dCyFIR P1 Z X-2.GPR4-H4F
BY4741 far1Δ sst2Δ ste2Δ fig1Δ::mTq2 X-2:PTEF1a-GPR4 H4F-TCYC1b gpa1(468-472)(KIGII>EYNLV)	This study	dCyFIR P1 Q X-2.GPR4-H4F
BY4741 far1Δ sst2Δ ste2Δ fig1Δ::mTq2 X-2:PTEF1a-GPR4 H4F-TCYC1b gpa1(468-472)(KIGII>EFNLV)	This study	dCyFIR P1 14 X-2.GPR4-H4F
BY4741 far1Δ sst2Δ ste2Δ fig1Δ::mTq2 X-2:PTEF1a-GPR4 H4F-TCYC1b gpa1(468-472)(KIGII>EINLL)	This study	dCyFIR P1 15 X-2.GPR4-H4F
BY4741 far1Δ sst2Δ ste2Δ fig1Δ::mTq2 X-2:PTEF1a-GPR4 H4F-TCYC1b gpa1(468-472)(KIGII>DIMLQ)	This study	dCyFIR P1 12 X-2.GPR4-H4F
BY4741 far1Δ sst2Δ ste2Δ fig1Δ::mTq2 X-2:PTEF1a-GPR4 H4F-TCYC1b gpa1(468-472)(KIGII>QLMLQ)	This study	dCyFIR P1 13 X-2.GPR4-H4F
BY4741 far1Δ sst2Δ ste2Δ fig1Δ::mTq2 X-2:PTEF1a-GPR4 H4F-TCYC1b gpa1(468-472)(KIGII>QYELL)	This study	dCyFIR P1 S X-2.GPR4-H4F
BY4741 far1Δ sst2Δ ste2Δ fig1Δ::mTq2 X-2:PTEF1a-GPR4 H10F-TCYC1b gpa1(468-472)(KIGII>ECGLY)	This study	dCyFIR P1 I X-2.GPR4-H10F
BY4741 far1Δ sst2Δ ste2Δ fig1Δ::mTq2 X-2:PTEF1a-GPR4 H10F-TCYC1b gpa1(468-472)(KIGII>GCGLY)	This study	dCyFIR P1 O X-2.GPR4-H10F
BY4741 far1Δ sst2Δ ste2Δ fig1Δ::mTq2 X-2:PTEF1a-GPR4 H10F-TCYC1b gpa1(468-472)(KIGII>DCGLF)	This study	dCyFIR P1 T X-2.GPR4-H10F
BY4741 far1Δ sst2Δ ste2Δ fig1Δ::mTq2 X-2:PTEF1a-GPR4 H10F-TCYC1b gpa1(468-472)(KIGII>YIGLC)	This study	dCyFIR P1 Z X-2.GPR4-H10F
BY4741 far1Δ sst2Δ ste2Δ fig1Δ::mTq2 X-2:PTEF1a-GPR4 H10F-TCYC1b gpa1(468-472)(KIGII>EYNLV)	This study	dCyFIR P1 Q X-2.GPR4-H10F
BY4741 far1Δ sst2Δ ste2Δ fig1Δ::mTq2 X-2:PTEF1a-GPR4 H10F-TCYC1b gpa1(468-472)(KIGII>EFNLV)	This study	dCyFIR P1 14 X-2.GPR4-H10F
BY4741 far1Δ sst2Δ ste2Δ fig1Δ::mTq2 X-2:PTEF1a-GPR4 H10F-TCYC1b gpa1(468-472)(KIGII>EINLL)	This study	dCyFIR P1 15 X-2.GPR4-H10F
BY4741 far1Δ sst2Δ ste2Δ fig1Δ::mTq2 X-2:PTEF1a-GPR4 H10F-TCYC1b gpa1(468-472)(KIGII>DIMLQ)	This study	dCyFIR P1 12 X-2.GPR4-H10F
BY4741 far1Δ sst2Δ ste2Δ fig1Δ::mTq2 X-2:PTEF1a-GPR4 H10F-TCYC1b gpa1(468-472)(KIGII>QLMLQ)	This study	dCyFIR P1 13 X-2.GPR4-H10F
BY4741 far1Δ sst2Δ ste2Δ fig1Δ::mTq2 X-2:PTEF1a-GPR4 H10F-TCYC1b gpa1(468-472)(KIGII>QYELL)	This study	dCyFIR P1 S X-2.GPR4-H10F
BY4741 far1Δ sst2Δ ste2Δ fig1Δ::mTq2 X-2:PTEF1a-GPR4 H17F-TCYC1b gpa1(468-472)(KIGII>ECGLY)	This study	dCyFIR P1 I X-2.GPR4-H17F
BY4741 far1Δ sst2Δ ste2Δ fig1Δ::mTq2 X-2:PTEF1a-GPR4 H17F-TCYC1b gpa1(468-472)(KIGII>GCGLY)	This study	dCyFIR P1 O X-2.GPR4-H17F
BY4741 far1Δ sst2Δ ste2Δ fig1Δ::mTq2 X-2:PTEF1a-GPR4 H17F-TCYC1b gpa1(468-472)(KIGII>DCGLF)	This study	dCyFIR P1 T X-2.GPR4-H17F
BY4741 far1Δ sst2Δ ste2Δ fig1Δ::mTq2 X-2:PTEF1a-GPR4 H17F-TCYC1b gpa1(468-472)(KIGII>YIGLC)	This study	dCyFIR P1 Z X-2.GPR4-H17F
BY4741 far1Δ sst2Δ ste2Δ fig1Δ::mTq2 X-2:PTEF1a-GPR4 H17F-TCYC1b gpa1(468-472)(KIGII>EYNLV)	This study	dCyFIR P1 Q X-2.GPR4-H17F
BY4741 far1Δ sst2Δ ste2Δ fig1Δ::mTq2 X-2:PTEF1a-GPR4 H17F-TCYC1b gpa1(468-472)(KIGII>EFNLV)	This study	dCyFIR P1 14 X-2.GPR4-H17F
BY4741 far1Δ sst2Δ ste2Δ fig1Δ::mTq2 X-2:PTEF1a-GPR4 H17F-TCYC1b gpa1(468-472)(KIGII>EINLL)	This study	dCyFIR P1 15 X-2.GPR4-H17F
BY4741 far1Δ sst2Δ ste2Δ fig1Δ::mTq2 X-2:PTEF1a-GPR4 H17F-TCYC1b gpa1(468-472)(KIGII>DIMLQ)	This study	dCyFIR P1 12 X-2.GPR4-H17F
BY4741 far1Δ sst2Δ ste2Δ fig1Δ::mTq2 X-2:PTEF1a-GPR4 H17F-TCYC1b gpa1(468-472)(KIGII>QLMLQ)	This study	dCyFIR P1 13 X-2.GPR4-H17F
BY4741 far1Δ sst2Δ ste2Δ fig1Δ::mTq2 X-2:PTEF1a-GPR4 H17F-TCYC1b gpa1(468-472)(KIGII>QYELL)	This study	dCyFIR P1 S X-2.GPR4-H17F
BY4741 far1Δ sst2Δ ste2Δ fig1Δ::mTq2 X-2:PTEF1a-GPR4 H79F-TCYC1b gpa1(468-472)(KIGII>ECGLY)	This study	dCyFIR P1 I X-2.GPR4-H79F
BY4741 far1Δ sst2Δ ste2Δ fig1Δ::mTq2 X-2:PTEF1a-GPR4 H79F-TCYC1b gpa1(468-472)(KIGII>GCGLY)	This study	dCyFIR P1 O X-2.GPR4-H79F
BY4741 far1Δ sst2Δ ste2Δ fig1Δ::mTq2 X-2:PTEF1a-GPR4 H79F-TCYC1b gpa1(468-472)(KIGII>DCGLF)	This study	dCyFIR P1 T X-2.GPR4-H79F
BY4741 far1Δ sst2Δ ste2Δ fig1Δ::mTq2 X-2:PTEF1a-GPR4 H79F-TCYC1b gpa1(468-472)(KIGII>YIGLC)	This study	dCyFIR P1 Z X-2.GPR4-H79F
BY4741 far1Δ sst2Δ ste2Δ fig1Δ::mTq2 X-2:PTEF1a-GPR4 H79F-TCYC1b gpa1(468-472)(KIGII>EYNLV)	This study	dCyFIR P1 Q X-2.GPR4-H79F
BY4741 far1Δ sst2Δ ste2Δ fig1Δ::mTq2 X-2:PTEF1a-GPR4 H79F-TCYC1b gpa1(468-472)(KIGII>EFNLV)	This study	dCyFIR P1 14 X-2.GPR4-H79F
BY4741 far1Δ sst2Δ ste2Δ fig1Δ::mTq2 X-2:PTEF1a-GPR4 H79F-TCYC1b gpa1(468-472)(KIGII>EINLL)	This study	dCyFIR P1 15 X-2.GPR4-H79F
BY4741 far1Δ sst2Δ ste2Δ fig1Δ::mTq2 X-2:PTEF1a-GPR4 H79F-TCYC1b gpa1(468-472)(KIGII>DIMLQ)	This study	dCyFIR P1 12 X-2.GPR4-H79F
BY4741 far1Δ sst2Δ ste2Δ fig1Δ::mTq2 X-2:PTEF1a-GPR4 H79F-TCYC1b gpa1(468-472)(KIGII>QLMLQ)	This study	dCyFIR P1 13 X-2.GPR4-H79F
BY4741 far1Δ sst2Δ ste2Δ fig1Δ::mTq2 X-2:PTEF1a-GPR4 H79F-TCYC1b gpa1(468-472)(KIGII>QYELL)	This study	dCyFIR P1 S X-2.GPR4-H79F
BY4741 far1Δ sst2Δ ste2Δ fig1Δ::mTq2 X-2:PTEF1a-GPR4 H80F-TCYC1b gpa1(468-472)(KIGII>ECGLY)	This study	dCyFIR P1 I X-2.GPR4-H80F
BY4741 far1Δ sst2Δ ste2Δ fig1Δ::mTq2 X-2:PTEF1a-GPR4 H80F-TCYC1b gpa1(468-472)(KIGII>GCGLY)	This study	dCyFIR P1 O X-2.GPR4-H80F
BY4741 far1Δ sst2Δ ste2Δ fig1Δ::mTq2 X-2:PTEF1a-GPR4 H80F-TCYC1b gpa1(468-472)(KIGII>DCGLF)	This study	dCyFIR P1 T X-2.GPR4-H80F
BY4741 far1Δ sst2Δ ste2Δ fig1Δ::mTq2 X-2:PTEF1a-GPR4 H80F-TCYC1b gpa1(468-472)(KIGII>YIGLC)	This study	dCyFIR P1 Z X-2.GPR4-H80F
BY4741 far1Δ sst2Δ ste2Δ fig1Δ::mTq2 X-2:PTEF1a-GPR4 H80F-TCYC1b gpa1(468-472)(KIGII>EYNLV)	This study	dCyFIR P1 Q X-2.GPR4-H80F
BY4741 far1Δ sst2Δ ste2Δ fig1Δ::mTq2 X-2:PTEF1a-GPR4 H80F-TCYC1b gpa1(468-472)(KIGII>EFNLV)	This study	dCyFIR P1 14 X-2.GPR4-H80F
BY4741 far1Δ sst2Δ ste2Δ fig1Δ::mTq2 X-2:PTEF1a-GPR4 H80F-TCYC1b gpa1(468-472)(KIGII>EINLL)	This study	dCyFIR P1 15 X-2.GPR4-H80F
BY4741 far1Δ sst2Δ ste2Δ fig1Δ::mTq2 X-2:PTEF1a-GPR4 H80F-TCYC1b gpa1(468-472)(KIGII>DIMLQ)	This study	dCyFIR P1 12 X-2.GPR4-H80F
BY4741 far1Δ sst2Δ ste2Δ fig1Δ::mTq2 X-2:PTEF1a-GPR4 H80F-TCYC1b gpa1(468-472)(KIGII>QLMLQ)	This study	dCyFIR P1 13 X-2.GPR4-H80F
BY4741 far1Δ sst2Δ ste2Δ fig1Δ::mTq2 X-2:PTEF1a-GPR4 H80F-TCYC1b gpa1(468-472)(KIGII>QYELL)	This study	dCyFIR P1 S X-2.GPR4-H80F
BY4741 far1Δ sst2Δ ste2Δ fig1Δ::mTq2 X-2:PTEF1a-GPR4 H85F-TCYC1b gpa1(468-472)(KIGII>ECGLY)	This study	dCyFIR P1 I X-2.GPR4-H85F
BY4741 far1Δ sst2Δ ste2Δ fig1Δ::mTq2 X-2:PTEF1a-GPR4 H85F-TCYC1b gpa1(468-472)(KIGII>GCGLY)	This study	dCyFIR P1 O X-2.GPR4-H85F
BY4741 far1Δ sst2Δ ste2Δ fig1Δ::mTq2 X-2:PTEF1a-GPR4 H85F-TCYC1b gpa1(468-472)(KIGII>DCGLF)	This study	dCyFIR P1 T X-2.GPR4-H85F
BY4741 far1Δ sst2Δ ste2Δ fig1Δ::mTq2 X-2:PTEF1a-GPR4 H85F-TCYC1b gpa1(468-472)(KIGII>YIGLC)	This study	dCyFIR P1 Z X-2.GPR4-H85F
BY4741 far1Δ sst2Δ ste2Δ fig1Δ::mTq2 X-2:PTEF1a-GPR4 H85F-TCYC1b gpa1(468-472)(KIGII>EYNLV)	This study	dCyFIR P1 Q X-2.GPR4-H85F
BY4741 far1Δ sst2Δ ste2Δ fig1Δ::mTq2 X-2:PTEF1a-GPR4 H85F-TCYC1b gpa1(468-472)(KIGII>EFNLV)	This study	dCyFIR P1 14 X-2.GPR4-H85F
BY4741 far1Δ sst2Δ ste2Δ fig1Δ::mTq2 X-2:PTEF1a-GPR4 H85F-TCYC1b gpa1(468-472)(KIGII>EINLL)	This study	dCyFIR P1 15 X-2.GPR4-H85F
BY4741 far1Δ sst2Δ ste2Δ fig1Δ::mTq2 X-2:PTEF1a-GPR4 H85F-TCYC1b gpa1(468-472)(KIGII>DIMLQ)	This study	dCyFIR P1 12 X-2.GPR4-H85F
BY4741 far1Δ sst2Δ ste2Δ fig1Δ::mTq2 X-2:PTEF1a-GPR4 H85F-TCYC1b gpa1(468-472)(KIGII>QLMLQ)	This study	dCyFIR P1 13 X-2.GPR4-H85F
BY4741 far1Δ sst2Δ ste2Δ fig1Δ::mTq2 X-2:PTEF1a-GPR4 H85F-TCYC1b gpa1(468-472)(KIGII>QYELL)	This study	dCyFIR P1 S X-2.GPR4-H85F
BY4741 far1Δ sst2Δ ste2Δ fig1Δ::mTq2 X-2:PTEF1a-GPR4 H165F-TCYC1b gpa1(468-472)(KIGII>ECGLY)	This study	dCyFIR P1 I X-2.GPR4-H165F
BY4741 far1Δ sst2Δ ste2Δ fig1Δ::mTq2 X-2:PTEF1a-GPR4 H165F-TCYC1b gpa1(468-472)(KIGII>GCGLY)	This study	dCyFIR P1 O X-2.GPR4-H165F
BY4741 far1Δ sst2Δ ste2Δ fig1Δ::mTq2 X-2:PTEF1a-GPR4 H165F-TCYC1b gpa1(468-472)(KIGII>DCGLF)	This study	dCyFIR P1 T X-2.GPR4-H165F
BY4741 far1Δ sst2Δ ste2Δ fig1Δ::mTq2 X-2:PTEF1a-GPR4 H165F-TCYC1b gpa1(468-472)(KIGII>YIGLC)	This study	dCyFIR P1 Z X-2.GPR4-H165F
BY4741 far1Δ sst2Δ ste2Δ fig1Δ::mTq2 X-2:PTEF1a-GPR4 H165F-TCYC1b gpa1(468-472)(KIGII>EYNLV)	This study	dCyFIR P1 Q X-2.GPR4-H165F
BY4741 far1Δ sst2Δ ste2Δ fig1Δ::mTq2 X-2:PTEF1a-GPR4 H165F-TCYC1b gpa1(468-472)(KIGII>EFNLV)	This study	dCyFIR P1 14 X-2.GPR4-H165F
BY4741 far1Δ sst2Δ ste2Δ fig1Δ::mTq2 X-2:PTEF1a-GPR4 H165F-TCYC1b gpa1(468-472)(KIGII>EINLL)	This study	dCyFIR P1 15 X-2.GPR4-H165F
BY4741 far1Δ sst2Δ ste2Δ fig1Δ::mTq2 X-2:PTEF1a-GPR4 H165F-TCYC1b gpa1(468-472)(KIGII>DIMLQ)	This study	dCyFIR P1 12 X-2.GPR4-H165F
BY4741 far1Δ sst2Δ ste2Δ fig1Δ::mTq2 X-2:PTEF1a-GPR4 H165F-TCYC1b gpa1(468-472)(KIGII>QLMLQ)	This study	dCyFIR P1 13 X-2.GPR4-H165F
BY4741 far1Δ sst2Δ ste2Δ fig1Δ::mTq2 X-2:PTEF1a-GPR4 H165F-TCYC1b gpa1(468-472)(KIGII>QYELL)	This study	dCyFIR P1 S X-2.GPR4-H165F
BY4741 far1Δ sst2Δ ste2Δ fig1Δ::mTq2 X-2:PTEF1a-GPR4 H269F-TCYC1b gpa1(468-472)(KIGII>ECGLY)	This study	dCyFIR P1 I X-2.GPR4-H269F
BY4741 far1Δ sst2Δ ste2Δ fig1Δ::mTq2 X-2:PTEF1a-GPR4 H269F-TCYC1b gpa1(468-472)(KIGII>GCGLY)	This study	dCyFIR P1 O X-2.GPR4-H269F
BY4741 far1Δ sst2Δ ste2Δ fig1Δ::mTq2 X-2:PTEF1a-GPR4 H269F-TCYC1b gpa1(468-472)(KIGII>DCGLF)	This study	dCyFIR P1 T X-2.GPR4-H269F
BY4741 far1Δ sst2Δ ste2Δ fig1Δ::mTq2 X-2:PTEF1a-GPR4 H269F-TCYC1b gpa1(468-472)(KIGII>YIGLC)	This study	dCyFIR P1 Z X-2.GPR4-H269F
BY4741 far1Δ sst2Δ ste2Δ fig1Δ::mTq2 X-2:PTEF1a-GPR4 H269F-TCYC1b gpa1(468-472)(KIGII>EYNLV)	This study	dCyFIR P1 Q X-2.GPR4-H269F
BY4741 far1Δ sst2Δ ste2Δ fig1Δ::mTq2 X-2:PTEF1a-GPR4 H269F-TCYC1b gpa1(468-472)(KIGII>EFNLV)	This study	dCyFIR P1 14 X-2.GPR4-H269F
BY4741 far1Δ sst2Δ ste2Δ fig1Δ::mTq2 X-2:PTEF1a-GPR4 H269F-TCYC1b gpa1(468-472)(KIGII>EINLL)	This study	dCyFIR P1 15 X-2.GPR4-H269F
BY4741 far1Δ sst2Δ ste2Δ fig1Δ::mTq2 X-2:PTEF1a-GPR4 H269F-TCYC1b gpa1(468-472)(KIGII>DIMLQ)	This study	dCyFIR P1 12 X-2.GPR4-H269F
BY4741 far1Δ sst2Δ ste2Δ fig1Δ::mTq2 X-2:PTEF1a-GPR4 H269F-TCYC1b gpa1(468-472)(KIGII>QLMLQ)	This study	dCyFIR P1 13 X-2.GPR4-H269F
BY4741 far1Δ sst2Δ ste2Δ fig1Δ::mTq2 X-2:PTEF1a-GPR4 H269F-TCYC1b gpa1(468-472)(KIGII>QYELL)	This study	dCyFIR P1 S X-2.GPR4-H269F
