# Supplementary material for: The evolution and mechanism of GPCR proton sensing
Source: J Biol Chem. 2020 Dec 13;296:100167. doi: 10.1074/jbc.RA120.016352 (PMC7948426; doi:10.1074/jbc.RA120.016352)
Supplement: Supporting Data Set 1 [file mmc2.xlsx]

## Sheet: Plasmids
Plasmid name	Sequence of Interest (5'-3')	Sequence (5'-3')	Source	Description
pML104	---	aacgtcgtgactgggaaaaccctggcgttacccaacttaatcgccttgcagcacatccccctttcgccagctggcgtaatagcgaagaggcccgcaccgatcgcccttcccaacagttgcgcagcctgaatggcgaatggcgcgacgcgccctgtagcggcgcattaagcgcggcgggtgtggtggttacgcgcagcgtgaccgctacacttgccagcgccctagcgcccgctcctttcgctttcttcccttcctttctcgccacgttcgccggctttccccgtcaagctctaaatcgggggctccctttagggttccgatttagtgctttacggcacctcgaccccaaaaaacttgattagggtgatggttcacgtagtgggccatcgccctgataga…	Addgene #67638	base Cas-9/gRNA expressing plasmid
pML104 X-2 UnTS	TTGCGTAAGTGGCCCCTAGC	aacgtcgtgactgggaaaaccctggcgttacccaacttaatcgccttgcagcacatccccctttcgccagctggcgtaatagcgaagaggcccgcaccgatcgcccttcccaacagttgcgcagcctgaatggcgaatggcgcgacgcgccctgtagcggcgcattaagcgcggcgggtgtggtggttacgcgcagcgtgaccgctacacttgccagcgccctagcgcccgctcctttcgctttcttcccttcctttctcgccacgttcgccggctttccccgtcaagctctaaatcgggggctccctttagggttccgatttagtgctttacggcacctcgaccccaaaaaacttgattagggtgatggttcacgtagtgggccatcgccctgataga…	Ref. 40	Cas-9 targeting of X-2 landing pad for desired gene integration
pML104 64.GPR4	CGTGGCACCCTTCCCAGGTA	aacgtcgtgactgggaaaaccctggcgttacccaacttaatcgccttgcagcacatccccctttcgccagctggcgtaatagcgaagaggcccgcaccgatcgcccttcccaacagttgcgcagcctgaatggcgaatggcgcgacgcgccctgtagcggcgcattaagcgcggcgggtgtggtggttacgcgcagcgtgaccgctacacttgccagcgccctagcgcccgctcctttcgctttcttcccttcctttctcgccacgttcgccggctttccccgtcaagctctaaatcgggggctccctttagggttccgatttagtgctttacggcacctcgaccccaaaaaacttgattagggtgatggttcacgtagtgggccatcgccctgataga…	This study	Cas-9 targeting of GPR4 for H4F mutation
pML104 82.GPR4	GGTCCACCCGTGAATCCACG	aacgtcgtgactgggaaaaccctggcgttacccaacttaatcgccttgcagcacatccccctttcgccagctggcgtaatagcgaagaggcccgcaccgatcgcccttcccaacagttgcgcagcctgaatggcgaatggcgcgacgcgccctgtagcggcgcattaagcgcggcgggtgtggtggttacgcgcagcgtgaccgctacacttgccagcgccctagcgcccgctcctttcgctttcttcccttcctttctcgccacgttcgccggctttccccgtcaagctctaaatcgggggctccctttagggttccgatttagtgctttacggcacctcgaccccaaaaaacttgattagggtgatggttcacgtagtgggccatcgccctgataga…	This study	Cas-9 targeting of GPR4 for H10F mutation
pML104 103.GPR4	ACAGGGAGGGTGGGAAAAGA	aacgtcgtgactgggaaaaccctggcgttacccaacttaatcgccttgcagcacatccccctttcgccagctggcgtaatagcgaagaggcccgcaccgatcgcccttcccaacagttgcgcagcctgaatggcgaatggcgcgacgcgccctgtagcggcgcattaagcgcggcgggtgtggtggttacgcgcagcgtgaccgctacacttgccagcgccctagcgcccgctcctttcgctttcttcccttcctttctcgccacgttcgccggctttccccgtcaagctctaaatcgggggctccctttagggttccgatttagtgctttacggcacctcgaccccaaaaaacttgattagggtgatggttcacgtagtgggccatcgccctgataga…	This study	Cas-9 targeting of GPR4 for H17F mutation
pML104 240.GPR4	TGTGCAGATGTAGAGGAGAT	aacgtcgtgactgggaaaaccctggcgttacccaacttaatcgccttgcagcacatccccctttcgccagctggcgtaatagcgaagaggcccgcaccgatcgcccttcccaacagttgcgcagcctgaatggcgaatggcgcgacgcgccctgtagcggcgcattaagcgcggcgggtgtggtggttacgcgcagcgtgaccgctacacttgccagcgccctagcgcccgctcctttcgctttcttcccttcctttctcgccacgttcgccggctttccccgtcaagctctaaatcgggggctccctttagggttccgatttagtgctttacggcacctcgaccccaaaaaacttgattagggtgatggttcacgtagtgggccatcgccctgataga…	This study	Cas-9 targeting of GPR4 for D63N mutation
pML104 286.GPR4	GGATCCAATTGTCATGGTGA	aacgtcgtgactgggaaaaccctggcgttacccaacttaatcgccttgcagcacatccccctttcgccagctggcgtaatagcgaagaggcccgcaccgatcgcccttcccaacagttgcgcagcctgaatggcgaatggcgcgacgcgccctgtagcggcgcattaagcgcggcgggtgtggtggttacgcgcagcgtgaccgctacacttgccagcgccctagcgcccgctcctttcgctttcttcccttcctttctcgccacgttcgccggctttccccgtcaagctctaaatcgggggctccctttagggttccgatttagtgctttacggcacctcgaccccaaaaaacttgattagggtgatggttcacgtagtgggccatcgccctgataga…	This study	Cas-9 targeting of GPR4 for H79F mutation
pML104 292.GPR4	GACCGTGGATCCAATTGTCA	aacgtcgtgactgggaaaaccctggcgttacccaacttaatcgccttgcagcacatccccctttcgccagctggcgtaatagcgaagaggcccgcaccgatcgcccttcccaacagttgcgcagcctgaatggcgaatggcgcgacgcgccctgtagcggcgcattaagcgcggcgggtgtggtggttacgcgcagcgtgaccgctacacttgccagcgccctagcgcccgctcctttcgctttcttcccttcctttctcgccacgttcgccggctttccccgtcaagctctaaatcgggggctccctttagggttccgatttagtgctttacggcacctcgaccccaaaaaacttgattagggtgatggttcacgtagtgggccatcgccctgataga…	This study	Cas-9 targeting of GPR4 for H80F mutation
pML104 307.GPR4	GCTTACAAGACCCTGGACCG	aacgtcgtgactgggaaaaccctggcgttacccaacttaatcgccttgcagcacatccccctttcgccagctggcgtaatagcgaagaggcccgcaccgatcgcccttcccaacagttgcgcagcctgaatggcgaatggcgcgacgcgccctgtagcggcgcattaagcgcggcgggtgtggtggttacgcgcagcgtgaccgctacacttgccagcgccctagcgcccgctcctttcgctttcttcccttcctttctcgccacgttcgccggctttccccgtcaagctctaaatcgggggctccctttagggttccgatttagtgctttacggcacctcgaccccaaaaaacttgattagggtgatggttcacgtagtgggccatcgccctgataga…	This study	Cas-9 targeting of GPR4 for H85F mutation
pML104 514.GPR4	CGTGGTTTGGGCCACAGAGT	aacgtcgtgactgggaaaaccctggcgttacccaacttaatcgccttgcagcacatccccctttcgccagctggcgtaatagcgaagaggcccgcaccgatcgcccttcccaacagttgcgcagcctgaatggcgaatggcgcgacgcgccctgtagcggcgcattaagcgcggcgggtgtggtggttacgcgcagcgtgaccgctacacttgccagcgccctagcgcccgctcctttcgctttcttcccttcctttctcgccacgttcgccggctttccccgtcaagctctaaatcgggggctccctttagggttccgatttagtgctttacggcacctcgaccccaaaaaacttgattagggtgatggttcacgtagtgggccatcgccctgataga…	This study	Cas-9 targeting of GPR4 for E145Q mutation
pML104 538.GPR4	AACAAAATGTGTGATTGTAT	aacgtcgtgactgggaaaaccctggcgttacccaacttaatcgccttgcagcacatccccctttcgccagctggcgtaatagcgaagaggcccgcaccgatcgcccttcccaacagttgcgcagcctgaatggcgaatggcgcgacgcgccctgtagcggcgcattaagcgcggcgggtgtggtggttacgcgcagcgtgaccgctacacttgccagcgccctagcgcccgctcctttcgctttcttcccttcctttctcgccacgttcgccggctttccccgtcaagctctaaatcgggggctccctttagggttccgatttagtgctttacggcacctcgaccccaaaaaacttgattagggtgatggttcacgtagtgggccatcgccctgataga…	This study	Cas-9 targeting of GPR4 for H165F mutation
pML104 855.GPR4	AAATGCCAGTGAGGAATGAT	aacgtcgtgactgggaaaaccctggcgttacccaacttaatcgccttgcagcacatccccctttcgccagctggcgtaatagcgaagaggcccgcaccgatcgcccttcccaacagttgcgcagcctgaatggcgaatggcgcgacgcgccctgtagcggcgcattaagcgcggcgggtgtggtggttacgcgcagcgtgaccgctacacttgccagcgccctagcgcccgctcctttcgctttcttcccttcctttctcgccacgttcgccggctttccccgtcaagctctaaatcgggggctccctttagggttccgatttagtgctttacggcacctcgaccccaaaaaacttgattagggtgatggttcacgtagtgggccatcgccctgataga…	This study	Cas-9 targeting of GPR4 for H269F mutation
pML104 928.GPR4	CAAGCAGTACAAAATAGGGT	aacgtcgtgactgggaaaaccctggcgttacccaacttaatcgccttgcagcacatccccctttcgccagctggcgtaatagcgaagaggcccgcaccgatcgcccttcccaacagttgcgcagcctgaatggcgaatggcgcgacgcgccctgtagcggcgcattaagcgcggcgggtgtggtggttacgcgcagcgtgaccgctacacttgccagcgccctagcgcccgctcctttcgctttcttcccttcctttctcgccacgttcgccggctttccccgtcaagctctaaatcgggggctccctttagggttccgatttagtgctttacggcacctcgaccccaaaaaacttgattagggtgatggttcacgtagtgggccatcgccctgataga…	This study	Cas-9 targeting of GPR4 for D282N mutation
pML104 88.GPR65	TAGGGAACAGGTAATGGTCG	aacgtcgtgactgggaaaaccctggcgttacccaacttaatcgccttgcagcacatccccctttcgccagctggcgtaatagcgaagaggcccgcaccgatcgcccttcccaacagttgcgcagcctgaatggcgaatggcgcgacgcgccctgtagcggcgcattaagcgcggcgggtgtggtggttacgcgcagcgtgaccgctacacttgccagcgccctagcgcccgctcctttcgctttcttcccttcctttctcgccacgttcgccggctttccccgtcaagctctaaatcgggggctccctttagggttccgatttagtgctttacggcacctcgaccccaaaaaacttgattagggtgatggttcacgtagtgggccatcgccctgataga…	This study	Cas-9 targeting of GPR65 for H10F mutation
pML104 94.GPR65	ACACAATAGGGAACAGGTAA	aacgtcgtgactgggaaaaccctggcgttacccaacttaatcgccttgcagcacatccccctttcgccagctggcgtaatagcgaagaggcccgcaccgatcgcccttcccaacagttgcgcagcctgaatggcgaatggcgcgacgcgccctgtagcggcgcattaagcgcggcgggtgtggtggttacgcgcagcgtgaccgctacacttgccagcgccctagcgcccgctcctttcgctttcttcccttcctttctcgccacgttcgccggctttccccgtcaagctctaaatcgggggctccctttagggttccgatttagtgctttacggcacctcgaccccaaaaaacttgattagggtgatggttcacgtagtgggccatcgccctgataga…	This study	Cas-9 targeting of GPR65 for H14F mutation
pML104 235.GPR65	GGAGTGTAAGTGCGTACAGG	aacgtcgtgactgggaaaaccctggcgttacccaacttaatcgccttgcagcacatccccctttcgccagctggcgtaatagcgaagaggcccgcaccgatcgcccttcccaacagttgcgcagcctgaatggcgaatggcgcgacgcgccctgtagcggcgcattaagcgcggcgggtgtggtggttacgcgcagcgtgaccgctacacttgccagcgccctagcgcccgctcctttcgctttcttcccttcctttctcgccacgttcgccggctttccccgtcaagctctaaatcgggggctccctttagggttccgatttagtgctttacggcacctcgaccccaaaaaacttgattagggtgatggttcacgtagtgggccatcgccctgataga…	This study	Cas-9 targeting of GPR65 for D60N mutation
pML104 510.GPR65	TATGCTCTGGGAAGATGAAA	aacgtcgtgactgggaaaaccctggcgttacccaacttaatcgccttgcagcacatccccctttcgccagctggcgtaatagcgaagaggcccgcaccgatcgcccttcccaacagttgcgcagcctgaatggcgaatggcgcgacgcgccctgtagcggcgcattaagcgcggcgggtgtggtggttacgcgcagcgtgaccgctacacttgccagcgccctagcgcccgctcctttcgctttcttcccttcctttctcgccacgttcgccggctttccccgtcaagctctaaatcgggggctccctttagggttccgatttagtgctttacggcacctcgaccccaaaaaacttgattagggtgatggttcacgtagtgggccatcgccctgataga…	This study	Cas-9 targeting of GPR65 for D153A mutation
pML104 514.GPR65	GAGCATAACGGCGTTGAATA	aacgtcgtgactgggaaaaccctggcgttacccaacttaatcgccttgcagcacatccccctttcgccagctggcgtaatagcgaagaggcccgcaccgatcgcccttcccaacagttgcgcagcctgaatggcgaatggcgcgacgcgccctgtagcggcgcattaagcgcggcgggtgtggtggttacgcgcagcgtgaccgctacacttgccagcgccctagcgcccgctcctttcgctttcttcccttcctttctcgccacgttcgccggctttccccgtcaagctctaaatcgggggctccctttagggttccgatttagtgctttacggcacctcgaccccaaaaaacttgattagggtgatggttcacgtagtgggccatcgccctgataga…	This study	Cas-9 targeting of GPR65 for E142Q mutation
pML104 607.GPR65	AGCCTGTGCATGTGCGAAAA	aacgtcgtgactgggaaaaccctggcgttacccaacttaatcgccttgcagcacatccccctttcgccagctggcgtaatagcgaagaggcccgcaccgatcgcccttcccaacagttgcgcagcctgaatggcgaatggcgcgacgcgccctgtagcggcgcattaagcgcggcgggtgtggtggttacgcgcagcgtgaccgctacacttgccagcgccctagcgcccgctcctttcgctttcttcccttcctttctcgccacgttcgccggctttccccgtcaagctctaaatcgggggctccctttagggttccgatttagtgctttacggcacctcgaccccaaaaaacttgattagggtgatggttcacgtagtgggccatcgccctgataga…	This study	Cas-9 targeting of GPR65 for R187L mutation
pML104 777.GPR65	TATGAGCAGCATCACGTGGA	aacgtcgtgactgggaaaaccctggcgttacccaacttaatcgccttgcagcacatccccctttcgccagctggcgtaatagcgaagaggcccgcaccgatcgcccttcccaacagttgcgcagcctgaatggcgaatggcgcgacgcgccctgtagcggcgcattaagcgcggcgggtgtggtggttacgcgcagcgtgaccgctacacttgccagcgccctagcgcccgctcctttcgctttcttcccttcctttctcgccacgttcgccggctttccccgtcaagctctaaatcgggggctccctttagggttccgatttagtgctttacggcacctcgaccccaaaaaacttgattagggtgatggttcacgtagtgggccatcgccctgataga…	This study	Cas-9 targeting of GPR65 for F242A mutation
pML104 781.GPR65	ATCTTATGAGCAGCATCACG	aacgtcgtgactgggaaaaccctggcgttacccaacttaatcgccttgcagcacatccccctttcgccagctggcgtaatagcgaagaggcccgcaccgatcgcccttcccaacagttgcgcagcctgaatggcgaatggcgcgacgcgccctgtagcggcgcattaagcgcggcgggtgtggtggttacgcgcagcgtgaccgctacacttgccagcgccctagcgcccgctcctttcgctttcttcccttcctttctcgccacgttcgccggctttccccgtcaagctctaaatcgggggctccctttagggttccgatttagtgctttacggcacctcgaccccaaaaaacttgattagggtgatggttcacgtagtgggccatcgccctgataga…	This study	Cas-9 targeting of GPR65 for H243F/N mutations
pML104 863.GPR65	AGAGGACTTATACAATGTAC	aacgtcgtgactgggaaaaccctggcgttacccaacttaatcgccttgcagcacatccccctttcgccagctggcgtaatagcgaagaggcccgcaccgatcgcccttcccaacagttgcgcagcctgaatggcgaatggcgcgacgcgccctgtagcggcgcattaagcgcggcgggtgtggtggttacgcgcagcgtgaccgctacacttgccagcgccctagcgcccgctcctttcgctttcttcccttcctttctcgccacgttcgccggctttccccgtcaagctctaaatcgggggctccctttagggttccgatttagtgctttacggcacctcgaccccaaaaaacttgattagggtgatggttcacgtagtgggccatcgccctgataga…	This study	Cas-9 targeting of GPR65 for Y272A mutation
pML104 928.GPR65	CCTTACATCTCTCAACTGCG	aacgtcgtgactgggaaaaccctggcgttacccaacttaatcgccttgcagcacatccccctttcgccagctggcgtaatagcgaagaggcccgcaccgatcgcccttcccaacagttgcgcagcctgaatggcgaatggcgcgacgcgccctgtagcggcgcattaagcgcggcgggtgtggtggttacgcgcagcgtgaccgctacacttgccagcgccctagcgcccgctcctttcgctttcttcccttcctttctcgccacgttcgccggctttccccgtcaagctctaaatcgggggctccctttagggttccgatttagtgctttacggcacctcgaccccaaaaaacttgattagggtgatggttcacgtagtgggccatcgccctgataga…	This study	Cas-9 targeting of GPR65 for D286N mutation
pML104 103.GPR68	CGAGGGTCTGGTGGATAGTG	aacgtcgtgactgggaaaaccctggcgttacccaacttaatcgccttgcagcacatccccctttcgccagctggcgtaatagcgaagaggcccgcaccgatcgcccttcccaacagttgcgcagcctgaatggcgaatggcgcgacgcgccctgtagcggcgcattaagcgcggcgggtgtggtggttacgcgcagcgtgaccgctacacttgccagcgccctagcgcccgctcctttcgctttcttcccttcctttctcgccacgttcgccggctttccccgtcaagctctaaatcgggggctccctttagggttccgatttagtgctttacggcacctcgaccccaaaaaacttgattagggtgatggttcacgtagtgggccatcgccctgataga…	This study	Cas-9 targeting of GPR68 for H17F mutation
pML104 112.GPR68	CCACGGGAGCGAGGGTCTGG	aacgtcgtgactgggaaaaccctggcgttacccaacttaatcgccttgcagcacatccccctttcgccagctggcgtaatagcgaagaggcccgcaccgatcgcccttcccaacagttgcgcagcctgaatggcgaatggcgcgacgcgccctgtagcggcgcattaagcgcggcgggtgtggtggttacgcgcagcgtgaccgctacacttgccagcgccctagcgcccgctcctttcgctttcttcccttcctttctcgccacgttcgccggctttccccgtcaagctctaaatcgggggctccctttagggttccgatttagtgctttacggcacctcgaccccaaaaaacttgattagggtgatggttcacgtagtgggccatcgccctgataga…	This study	Cas-9 targeting of GPR68 for H20F mutation
pML104 256.GPR68	GAAGGGAGCATATGTAGAAC	aacgtcgtgactgggaaaaccctggcgttacccaacttaatcgccttgcagcacatccccctttcgccagctggcgtaatagcgaagaggcccgcaccgatcgcccttcccaacagttgcgcagcctgaatggcgaatggcgcgacgcgccctgtagcggcgcattaagcgcggcgggtgtggtggttacgcgcagcgtgaccgctacacttgccagcgccctagcgcccgctcctttcgctttcttcccttcctttctcgccacgttcgccggctttccccgtcaagctctaaatcgggggctccctttagggttccgatttagtgctttacggcacctcgaccccaaaaaacttgattagggtgatggttcacgtagtgggccatcgccctgataga…	This study	Cas-9 targeting of GPR68 for D67N mutation
pML104 301.GPR68	CATGGGACCAATTATCATGC	aacgtcgtgactgggaaaaccctggcgttacccaacttaatcgccttgcagcacatccccctttcgccagctggcgtaatagcgaagaggcccgcaccgatcgcccttcccaacagttgcgcagcctgaatggcgaatggcgcgacgcgccctgtagcggcgcattaagcgcggcgggtgtggtggttacgcgcagcgtgaccgctacacttgccagcgccctagcgcccgctcctttcgctttcttcccttcctttctcgccacgttcgccggctttccccgtcaagctctaaatcgggggctccctttagggttccgatttagtgctttacggcacctcgaccccaaaaaacttgattagggtgatggttcacgtagtgggccatcgccctgataga…	This study	Cas-9 targeting of GPR68 for H84F mutation
pML104 318.GPR68	TTGGCAGCTCAGGTCACCAT	aacgtcgtgactgggaaaaccctggcgttacccaacttaatcgccttgcagcacatccccctttcgccagctggcgtaatagcgaagaggcccgcaccgatcgcccttcccaacagttgcgcagcctgaatggcgaatggcgcgacgcgccctgtagcggcgcattaagcgcggcgggtgtggtggttacgcgcagcgtgaccgctacacttgccagcgccctagcgcccgctcctttcgctttcttcccttcctttctcgccacgttcgccggctttccccgtcaagctctaaatcgggggctccctttagggttccgatttagtgctttacggcacctcgaccccaaaaaacttgattagggtgatggttcacgtagtgggccatcgccctgataga…	This study	Cas-9 targeting of GPR68 for H89F mutation
pML104 505.GPR68	TCAAGAAGTATATTGAGGTC	aacgtcgtgactgggaaaaccctggcgttacccaacttaatcgccttgcagcacatccccctttcgccagctggcgtaatagcgaagaggcccgcaccgatcgcccttcccaacagttgcgcagcctgaatggcgaatggcgcgacgcgccctgtagcggcgcattaagcgcggcgggtgtggtggttacgcgcagcgtgaccgctacacttgccagcgccctagcgcccgctcctttcgctttcttcccttcctttctcgccacgttcgccggctttccccgtcaagctctaaatcgggggctccctttagggttccgatttagtgctttacggcacctcgaccccaaaaaacttgattagggtgatggttcacgtagtgggccatcgccctgataga…	This study	Cas-9 targeting of GPR68 for E149Q mutation
pML104 525.GPR68	AATATACTTCTTGATGCACG	aacgtcgtgactgggaaaaccctggcgttacccaacttaatcgccttgcagcacatccccctttcgccagctggcgtaatagcgaagaggcccgcaccgatcgcccttcccaacagttgcgcagcctgaatggcgaatggcgcgacgcgccctgtagcggcgcattaagcgcggcgggtgtggtggttacgcgcagcgtgaccgctacacttgccagcgccctagcgcccgctcctttcgctttcttcccttcctttctcgccacgttcgccggctttccccgtcaagctctaaatcgggggctccctttagggttccgatttagtgctttacggcacctcgaccccaaaaaacttgattagggtgatggttcacgtagtgggccatcgccctgataga…	This study	Cas-9 targeting of GPR68 for H159F, E160A/K/Q mutations
pML104 555.GPR68	CGAGGACGAGAATCAGCACA	aacgtcgtgactgggaaaaccctggcgttacccaacttaatcgccttgcagcacatccccctttcgccagctggcgtaatagcgaagaggcccgcaccgatcgcccttcccaacagttgcgcagcctgaatggcgaatggcgcgacgcgccctgtagcggcgcattaagcgcggcgggtgtggtggttacgcgcagcgtgaccgctacacttgccagcgccctagcgcccgctcctttcgctttcttcccttcctttctcgccacgttcgccggctttccccgtcaagctctaaatcgggggctccctttagggttccgatttagtgctttacggcacctcgaccccaaaaaacttgattagggtgatggttcacgtagtgggccatcgccctgataga…	This study	Cas-9 targeting of GPR68 for H169F mutation
pML104 583.GPR68	CTCGCTGCCAAGCTTGAATA	aacgtcgtgactgggaaaaccctggcgttacccaacttaatcgccttgcagcacatccccctttcgccagctggcgtaatagcgaagaggcccgcaccgatcgcccttcccaacagttgcgcagcctgaatggcgaatggcgcgacgcgccctgtagcggcgcattaagcgcggcgggtgtggtggttacgcgcagcgtgaccgctacacttgccagcgccctagcgcccgctcctttcgctttcttcccttcctttctcgccacgttcgccggctttccccgtcaagctctaaatcgggggctccctttagggttccgatttagtgctttacggcacctcgaccccaaaaaacttgattagggtgatggttcacgtagtgggccatcgccctgataga…	This study	Cas-9 targeting of GPR68 for H175F mutation
pML104 621.GPR68	CAATTACTACAGATTTCTCG	aacgtcgtgactgggaaaaccctggcgttacccaacttaatcgccttgcagcacatccccctttcgccagctggcgtaatagcgaagaggcccgcaccgatcgcccttcccaacagttgcgcagcctgaatggcgaatggcgcgacgcgccctgtagcggcgcattaagcgcggcgggtgtggtggttacgcgcagcgtgaccgctacacttgccagcgccctagcgcccgctcctttcgctttcttcccttcctttctcgccacgttcgccggctttccccgtcaagctctaaatcgggggctccctttagggttccgatttagtgctttacggcacctcgaccccaaaaaacttgattagggtgatggttcacgtagtgggccatcgccctgataga…	This study	Cas-9 targeting of GPR68 for R189L/M mutations
pML104 792.GPR68	GCCATATCATGTGTTGCTGC	aacgtcgtgactgggaaaaccctggcgttacccaacttaatcgccttgcagcacatccccctttcgccagctggcgtaatagcgaagaggcccgcaccgatcgcccttcccaacagttgcgcagcctgaatggcgaatggcgcgacgcgccctgtagcggcgcattaagcgcggcgggtgtggtggttacgcgcagcgtgaccgctacacttgccagcgccctagcgcccgctcctttcgctttcttcccttcctttctcgccacgttcgccggctttccccgtcaagctctaaatcgggggctccctttagggttccgatttagtgctttacggcacctcgaccccaaaaaacttgattagggtgatggttcacgtagtgggccatcgccctgataga…	This study	Cas-9 targeting of GPR68 for H245F mutation
pML104 855.GPR68	CAGAAGGAGACTGAAATGAT	aacgtcgtgactgggaaaaccctggcgttacccaacttaatcgccttgcagcacatccccctttcgccagctggcgtaatagcgaagaggcccgcaccgatcgcccttcccaacagttgcgcagcctgaatggcgaatggcgcgacgcgccctgtagcggcgcattaagcgcggcgggtgtggtggttacgcgcagcgtgaccgctacacttgccagcgccctagcgcccgctcctttcgctttcttcccttcctttctcgccacgttcgccggctttccccgtcaagctctaaatcgggggctccctttagggttccgatttagtgctttacggcacctcgaccccaaaaaacttgattagggtgatggttcacgtagtgggccatcgccctgataga…	This study	Cas-9 targeting of GPR68 for H269F mutation
pML104 928.GPR68	GAAGCAATAGAGCACAGGAT	aacgtcgtgactgggaaaaccctggcgttacccaacttaatcgccttgcagcacatccccctttcgccagctggcgtaatagcgaagaggcccgcaccgatcgcccttcccaacagttgcgcagcctgaatggcgaatggcgcgacgcgccctgtagcggcgcattaagcgcggcgggtgtggtggttacgcgcagcgtgaccgctacacttgccagcgccctagcgcccgctcctttcgctttcttcccttcctttctcgccacgttcgccggctttccccgtcaagctctaaatcgggggctccctttagggttccgatttagtgctttacggcacctcgaccccaaaaaacttgattagggtgatggttcacgtagtgggccatcgccctgataga…	This study	Cas-9 targeting of GPR68 for D282N mutation
GPR4-Rluc8	ATGAAGACGATCATCGCCCTGAGCTACATCTTCTGCCTGGTATTCGCCGACTACAAGGACGATGATGACGCCAGCATCGATATGGGCAACCATACCTGGGAAGGGTGCCACGTGGATTCACGGGTGGACCATCTTTTCCCACCCTCCCTGTACATTTTTGTCATCGGGGTGGGCTTGCCCACAAACTGCCTTGCACTGTGGGCAGCCTATCGACAGGTGCAGCAAAGAAACGAACTGGGCGTGTACCTTATGAATCTGTCTATTGCCGATCTCCTCTACATCTGCACACTGCCTCTTTGGGTCGACTACTTCCTTCACCATGACAATTGGATCCACGGTCCAGGGTCTTGTAAGCTTTTTGGTTTCATTTTCTACACAAATATTTATATTAGTATCGCT…	tagttattaatagtaatcaattacggggtcattagttcatagcccatatatggagttccgcgttacataacttacggtaaatggcccgcctggctgaccgcccaacgacccccgcccattgacgtcaataatgacgtatgttcccatagtaacgccaatagggactttccattgacgtcaatgggtggagtatttacggtaaactgcccacttggcagtacatcaagtgtatcatatgccaagtacgccccctattgacgtcaatgacggtaaatggcccgcctggcattatgcccagtacatgaccttatgggactttcctacttggcagtacatctacgtattagtcatcgctattaccatggtgatgcggttttggcagtacatcaatgggcgtgg…	gift from Nevin Lambert	FLAG-GPR4-Rluc8; mammalian expression
GPR65-Rluc8	ATGAAGACGATCATCGCCCTGAGCTACATCTTCTGCCTGGTATTCGCCGACTACAAGGACGATGATGACGCCAGCATCGATATGAACAGTACTTGCATCGAAGAGCAACACGACCTCGACCATTACCTGTTCCCTATTGTGTATATTTTTGTCATCATCGTGTCAATTCCAGCAAACATAGGCTCTCTCTGCGTCAGTTTCCTTCAGGCCAAAAAGGAGAGCGAGCTTGGCATCTACCTGTTTAGCCTCAGTCTTAGCGACCTCCTGTACGCACTTACACTCCCCCTCTGGATAGACTATACTTGGAATAAAGACAACTGGACCTTCAGTCCAGCACTTTGTAAAGGCTCAGCTTTCCTGATGTACATGAACTTTTACAGTTCCACCGCTTTTCTTACA…	tagttattaatagtaatcaattacggggtcattagttcatagcccatatatggagttccgcgttacataacttacggtaaatggcccgcctggctgaccgcccaacgacccccgcccattgacgtcaataatgacgtatgttcccatagtaacgccaatagggactttccattgacgtcaatgggtggagtatttacggtaaactgcccacttggcagtacatcaagtgtatcatatgccaagtacgccccctattgacgtcaatgacggtaaatggcccgcctggcattatgcccagtacatgaccttatgggactttcctacttggcagtacatctacgtattagtcatcgctattaccatggtgatgcggttttggcagtacatcaatgggcgtgg…	gift from Nevin Lambert	FLAG-GPR65-Rluc8; mammalian expression
GPR68-Rluc8	ATGAAGACGATCATCGCCCTGAGCTACATCTTCTGCCTGGTATTCGCCGACTACAAGGACGATGATGACGCCAGCATCGATATGGGGAACATCACTGCCGACAATAGCTCCATGAGCTGTACCATCGACCACACTATCCACCAGACCCTCGCTCCCGTGGTTTACGTTACGGTACTTGTCGTAGGCTTCCCTGCCAACTGCCTCAGTCTCTACTTTGGGTACCTGCAGATAAAAGCTCGCAACGAGTTGGGAGTGTACTTGTGCAACCTGACAGTGGCAGACCTGTTCTACATATGCTCCCTTCCCTTTTGGCTGCAGTACGTCCTCCAGCATGATAATTGGTCCCATGGTGACCTGAGCTGCCAAGTGTGCGGGATTCTTCTTTATGAGAATATCTAC…	tagttattaatagtaatcaattacggggtcattagttcatagcccatatatggagttccgcgttacataacttacggtaaatggcccgcctggctgaccgcccaacgacccccgcccattgacgtcaataatgacgtatgttcccatagtaacgccaatagggactttccattgacgtcaatgggtggagtatttacggtaaactgcccacttggcagtacatcaagtgtatcatatgccaagtacgccccctattgacgtcaatgacggtaaatggcccgcctggcattatgcccagtacatgaccttatgggactttcctacttggcagtacatctacgtattagtcatcgctattaccatggtgatgcggttttggcagtacatcaatgggcgtgg…	gift from Nevin Lambert	FLAG-GPR68-Rluc8; mammalian expression
GPR132-Rluc8	ATGAAGACGATCATCGCCCTGAGCTACATCTTCTGCCTGGTATTCGCCGACTACAAGGACGATGATGACGCCAGCATCGATATGTGTCCCATGCTGCTGAAGAATGGTTACAACGGAAACGCTACGCCAGTCACCACTACTGCCCCTTGGGCTAGCCTCGGATTGAGCGCGAAGACTTGCAATAATGTCTCTTTTGAAGAGTCCAGGATTGTTCTCGTGGTCGTGTACTCTGCAGTGTGCACCCTGGGCGTGCCCGCAAACTGTCTCACCGCCTGGTTGGCACTGCTGCAGGTCCTTCAGGGGAACGTCCTGGCCGTGTACCTGTTGTGCCTTGCTCTGTGCGAGCTTCTTTACACGGGCACGCTGCCACTGTGGGTGATCTACATTCGAAACCAGCAT…	tagttattaatagtaatcaattacggggtcattagttcatagcccatatatggagttccgcgttacataacttacggtaaatggcccgcctggctgaccgcccaacgacccccgcccattgacgtcaataatgacgtatgttcccatagtaacgccaatagggactttccattgacgtcaatgggtggagtatttacggtaaactgcccacttggcagtacatcaagtgtatcatatgccaagtacgccccctattgacgtcaatgacggtaaatggcccgcctggcattatgcccagtacatgaccttatgggactttcctacttggcagtacatctacgtattagtcatcgctattaccatggtgatgcggttttggcagtacatcaatgggcgtgg…	gift from Nevin Lambert	FLAG-GPR132-Rluc8; mammalian expression
GPR68.E149Q-Rluc8	ATGAAGACGATCATCGCCCTGAGCTACATCTTCTGCCTGGTATTCGCCGACTACAAGGACGATGATGACGCCAGCATCGATATGGGGAACATCACTGCCGACAATAGCTCCATGAGCTGTACCATCGACCACACTATCCACCAGACCCTCGCTCCCGTGGTTTACGTTACGGTACTTGTCGTAGGCTTCCCTGCCAACTGCCTCAGTCTCTACTTTGGGTACCTGCAGATAAAAGCTCGCAACGAGTTGGGAGTGTACTTGTGCAACCTGACAGTGGCAGACCTGTTCTACATATGCTCCCTTCCCTTTTGGCTGCAGTACGTCCTCCAGCATGATAATTGGTCCCATGGTGACCTGAGCTGCCAAGTGTGCGGGATTCTTCTTTATGAGAATATCTAC…	tagttattaatagtaatcaattacggggtcattagttcatagcccatatatggagttccgcgttacataacttacggtaaatggcccgcctggctgaccgcccaacgacccccgcccattgacgtcaataatgacgtatgttcccatagtaacgccaatagggactttccattgacgtcaatgggtggagtatttacggtaaactgcccacttggcagtacatcaagtgtatcatatgccaagtacgccccctattgacgtcaatgacggtaaatggcccgcctggcattatgcccagtacatgaccttatgggactttcctacttggcagtacatctacgtattagtcatcgctattaccatggtgatgcggttttggcagtacatcaatgggcgtgg…	This study	FLAG-GPR68.E149Q-Rluc8; mammalian expression
GPR68.D282N-Rluc8	ATGAAGACGATCATCGCCCTGAGCTACATCTTCTGCCTGGTATTCGCCGACTACAAGGACGATGATGACGCCAGCATCGATATGGGGAACATCACTGCCGACAATAGCTCCATGAGCTGTACCATCGACCACACTATCCACCAGACCCTCGCTCCCGTGGTTTACGTTACGGTACTTGTCGTAGGCTTCCCTGCCAACTGCCTCAGTCTCTACTTTGGGTACCTGCAGATAAAAGCTCGCAACGAGTTGGGAGTGTACTTGTGCAACCTGACAGTGGCAGACCTGTTCTACATATGCTCCCTTCCCTTTTGGCTGCAGTACGTCCTCCAGCATGATAATTGGTCCCATGGTGACCTGAGCTGCCAAGTGTGCGGGATTCTTCTTTATGAGAATATCTAC…	tagttattaatagtaatcaattacggggtcattagttcatagcccatatatggagttccgcgttacataacttacggtaaatggcccgcctggctgaccgcccaacgacccccgcccattgacgtcaataatgacgtatgttcccatagtaacgccaatagggactttccattgacgtcaatgggtggagtatttacggtaaactgcccacttggcagtacatcaagtgtatcatatgccaagtacgccccctattgacgtcaatgacggtaaatggcccgcctggcattatgcccagtacatgaccttatgggactttcctacttggcagtacatctacgtattagtcatcgctattaccatggtgatgcggttttggcagtacatcaatgggcgtgg…	This study	FLAG-GPR68.D282N-Rluc8; mammalian expression
GPR68.D67N-Rluc8	ATGAAGACGATCATCGCCCTGAGCTACATCTTCTGCCTGGTATTCGCCGACTACAAGGACGATGATGACGCCAGCATCGATATGGGGAACATCACTGCCGACAATAGCTCCATGAGCTGTACCATCGACCACACTATCCACCAGACCCTCGCTCCCGTGGTTTACGTTACGGTACTTGTCGTAGGCTTCCCTGCCAACTGCCTCAGTCTCTACTTTGGGTACCTGCAGATAAAAGCTCGCAACGAGTTGGGAGTGTACTTGTGCAACCTGACAGTGGCAAACCTGTTCTACATATGCTCCCTTCCCTTTTGGCTGCAGTACGTCCTCCAGCATGATAATTGGTCCCATGGTGACCTGAGCTGCCAAGTGTGCGGGATTCTTCTTTATGAGAATATCTAC…	tagttattaatagtaatcaattacggggtcattagttcatagcccatatatggagttccgcgttacataacttacggtaaatggcccgcctggctgaccgcccaacgacccccgcccattgacgtcaataatgacgtatgttcccatagtaacgccaatagggactttccattgacgtcaatgggtggagtatttacggtaaactgcccacttggcagtacatcaagtgtatcatatgccaagtacgccccctattgacgtcaatgacggtaaatggcccgcctggcattatgcccagtacatgaccttatgggactttcctacttggcagtacatctacgtattagtcatcgctattaccatggtgatgcggttttggcagtacatcaatgggcgtgg…	This study	FLAG-GPR68.D67N-Rluc8; mammalian expression
GPR68.H17F-Rluc8	ATGAAGACGATCATCGCCCTGAGCTACATCTTCTGCCTGGTATTCGCCGACTACAAGGACGATGATGACGCCAGCATCGATATGGGGAACATCACTGCCGACAATAGCTCCATGAGCTGTACCATCGACTTTACTATCCACCAGACCCTCGCTCCCGTGGTTTACGTTACGGTACTTGTCGTAGGCTTCCCTGCCAACTGCCTCAGTCTCTACTTTGGGTACCTGCAGATAAAAGCTCGCAACGAGTTGGGAGTGTACTTGTGCAACCTGACAGTGGCAGACCTGTTCTACATATGCTCCCTTCCCTTTTGGCTGCAGTACGTCCTCCAGCATGATAATTGGTCCCATGGTGACCTGAGCTGCCAAGTGTGCGGGATTCTTCTTTATGAGAATATCTAC…	tagttattaatagtaatcaattacggggtcattagttcatagcccatatatggagttccgcgttacataacttacggtaaatggcccgcctggctgaccgcccaacgacccccgcccattgacgtcaataatgacgtatgttcccatagtaacgccaatagggactttccattgacgtcaatgggtggagtatttacggtaaactgcccacttggcagtacatcaagtgtatcatatgccaagtacgccccctattgacgtcaatgacggtaaatggcccgcctggcattatgcccagtacatgaccttatgggactttcctacttggcagtacatctacgtattagtcatcgctattaccatggtgatgcggttttggcagtacatcaatgggcgtgg…	This study	FLAG-GPR68.H17F-Rluc8; mammalian expression
GPR68.H20F-Rluc8	ATGAAGACGATCATCGCCCTGAGCTACATCTTCTGCCTGGTATTCGCCGACTACAAGGACGATGATGACGCCAGCATCGATATGGGGAACATCACTGCCGACAATAGCTCCATGAGCTGTACCATCGACCACACTATCTTTCAGACCCTCGCTCCCGTGGTTTACGTTACGGTACTTGTCGTAGGCTTCCCTGCCAACTGCCTCAGTCTCTACTTTGGGTACCTGCAGATAAAAGCTCGCAACGAGTTGGGAGTGTACTTGTGCAACCTGACAGTGGCAGACCTGTTCTACATATGCTCCCTTCCCTTTTGGCTGCAGTACGTCCTCCAGCATGATAATTGGTCCCATGGTGACCTGAGCTGCCAAGTGTGCGGGATTCTTCTTTATGAGAATATCTAC…	tagttattaatagtaatcaattacggggtcattagttcatagcccatatatggagttccgcgttacataacttacggtaaatggcccgcctggctgaccgcccaacgacccccgcccattgacgtcaataatgacgtatgttcccatagtaacgccaatagggactttccattgacgtcaatgggtggagtatttacggtaaactgcccacttggcagtacatcaagtgtatcatatgccaagtacgccccctattgacgtcaatgacggtaaatggcccgcctggcattatgcccagtacatgaccttatgggactttcctacttggcagtacatctacgtattagtcatcgctattaccatggtgatgcggttttggcagtacatcaatgggcgtgg…	This study	FLAG-GPR68.H20F-Rluc8; mammalian expression
GPR68.H89F-Rluc8	ATGAAGACGATCATCGCCCTGAGCTACATCTTCTGCCTGGTATTCGCCGACTACAAGGACGATGATGACGCCAGCATCGATATGGGGAACATCACTGCCGACAATAGCTCCATGAGCTGTACCATCGACCACACTATCCACCAGACCCTCGCTCCCGTGGTTTACGTTACGGTACTTGTCGTAGGCTTCCCTGCCAACTGCCTCAGTCTCTACTTTGGGTACCTGCAGATAAAAGCTCGCAACGAGTTGGGAGTGTACTTGTGCAACCTGACAGTGGCAGACCTGTTCTACATATGCTCCCTTCCCTTTTGGCTGCAGTACGTCCTCCAGCATGATAATTGGTCCTTTGGTGACCTGAGCTGCCAAGTGTGCGGGATTCTTCTTTATGAGAATATCTAC…	tagttattaatagtaatcaattacggggtcattagttcatagcccatatatggagttccgcgttacataacttacggtaaatggcccgcctggctgaccgcccaacgacccccgcccattgacgtcaataatgacgtatgttcccatagtaacgccaatagggactttccattgacgtcaatgggtggagtatttacggtaaactgcccacttggcagtacatcaagtgtatcatatgccaagtacgccccctattgacgtcaatgacggtaaatggcccgcctggcattatgcccagtacatgaccttatgggactttcctacttggcagtacatctacgtattagtcatcgctattaccatggtgatgcggttttggcagtacatcaatgggcgtgg…	This study	FLAG-GPR68.H89F-Rluc8; mammalian expression
GPR68.E160Q-Rluc8	ATGAAGACGATCATCGCCCTGAGCTACATCTTCTGCCTGGTATTCGCCGACTACAAGGACGATGATGACGCCAGCATCGATATGGGGAACATCACTGCCGACAATAGCTCCATGAGCTGTACCATCGACCACACTATCCACCAGACCCTCGCTCCCGTGGTTTACGTTACGGTACTTGTCGTAGGCTTCCCTGCCAACTGCCTCAGTCTCTACTTTGGGTACCTGCAGATAAAAGCTCGCAACGAGTTGGGAGTGTACTTGTGCAACCTGACAGTGGCAGACCTGTTCTACATATGCTCCCTTCCCTTTTGGCTGCAGTACGTCCTCCAGCATGATAATTGGTCCCATGGTGACCTGAGCTGCCAAGTGTGCGGGATTCTTCTTTATGAGAATATCTAC…	tagttattaatagtaatcaattacggggtcattagttcatagcccatatatggagttccgcgttacataacttacggtaaatggcccgcctggctgaccgcccaacgacccccgcccattgacgtcaataatgacgtatgttcccatagtaacgccaatagggactttccattgacgtcaatgggtggagtatttacggtaaactgcccacttggcagtacatcaagtgtatcatatgccaagtacgccccctattgacgtcaatgacggtaaatggcccgcctggcattatgcccagtacatgaccttatgggactttcctacttggcagtacatctacgtattagtcatcgctattaccatggtgatgcggttttggcagtacatcaatgggcgtgg…	This study	FLAG-GPR68.E160Q-Rluc8; mammalian expression
GPR68.H169F-Rluc8	ATGAAGACGATCATCGCCCTGAGCTACATCTTCTGCCTGGTATTCGCCGACTACAAGGACGATGATGACGCCAGCATCGATATGGGGAACATCACTGCCGACAATAGCTCCATGAGCTGTACCATCGACCACACTATCCACCAGACCCTCGCTCCCGTGGTTTACGTTACGGTACTTGTCGTAGGCTTCCCTGCCAACTGCCTCAGTCTCTACTTTGGGTACCTGCAGATAAAAGCTCGCAACGAGTTGGGAGTGTACTTGTGCAACCTGACAGTGGCAGACCTGTTCTACATATGCTCCCTTCCCTTTTGGCTGCAGTACGTCCTCCAGCATGATAATTGGTCCCATGGTGACCTGAGCTGCCAAGTGTGCGGGATTCTTCTTTATGAGAATATCTAC…	tagttattaatagtaatcaattacggggtcattagttcatagcccatatatggagttccgcgttacataacttacggtaaatggcccgcctggctgaccgcccaacgacccccgcccattgacgtcaataatgacgtatgttcccatagtaacgccaatagggactttccattgacgtcaatgggtggagtatttacggtaaactgcccacttggcagtacatcaagtgtatcatatgccaagtacgccccctattgacgtcaatgacggtaaatggcccgcctggcattatgcccagtacatgaccttatgggactttcctacttggcagtacatctacgtattagtcatcgctattaccatggtgatgcggttttggcagtacatcaatgggcgtgg…	This study	FLAG-GPR68.H169F-Rluc8; mammalian expression
GPR68.H175F-Rluc8	ATGAAGACGATCATCGCCCTGAGCTACATCTTCTGCCTGGTATTCGCCGACTACAAGGACGATGATGACGCCAGCATCGATATGGGGAACATCACTGCCGACAATAGCTCCATGAGCTGTACCATCGACCACACTATCCACCAGACCCTCGCTCCCGTGGTTTACGTTACGGTACTTGTCGTAGGCTTCCCTGCCAACTGCCTCAGTCTCTACTTTGGGTACCTGCAGATAAAAGCTCGCAACGAGTTGGGAGTGTACTTGTGCAACCTGACAGTGGCAGACCTGTTCTACATATGCTCCCTTCCCTTTTGGCTGCAGTACGTCCTCCAGCATGATAATTGGTCCCATGGTGACCTGAGCTGCCAAGTGTGCGGGATTCTTCTTTATGAGAATATCTAC…	tagttattaatagtaatcaattacggggtcattagttcatagcccatatatggagttccgcgttacataacttacggtaaatggcccgcctggctgaccgcccaacgacccccgcccattgacgtcaataatgacgtatgttcccatagtaacgccaatagggactttccattgacgtcaatgggtggagtatttacggtaaactgcccacttggcagtacatcaagtgtatcatatgccaagtacgccccctattgacgtcaatgacggtaaatggcccgcctggcattatgcccagtacatgaccttatgggactttcctacttggcagtacatctacgtattagtcatcgctattaccatggtgatgcggttttggcagtacatcaatgggcgtgg…	This study	FLAG-GPR68.H175F-Rluc8; mammalian expression
GPR68.H245F-Rluc8	ATGAAGACGATCATCGCCCTGAGCTACATCTTCTGCCTGGTATTCGCCGACTACAAGGACGATGATGACGCCAGCATCGATATGGGGAACATCACTGCCGACAATAGCTCCATGAGCTGTACCATCGACCACACTATCCACCAGACCCTCGCTCCCGTGGTTTACGTTACGGTACTTGTCGTAGGCTTCCCTGCCAACTGCCTCAGTCTCTACTTTGGGTACCTGCAGATAAAAGCTCGCAACGAGTTGGGAGTGTACTTGTGCAACCTGACAGTGGCAGACCTGTTCTACATATGCTCCCTTCCCTTTTGGCTGCAGTACGTCCTCCAGCATGATAATTGGTCCCATGGTGACCTGAGCTGCCAAGTGTGCGGGATTCTTCTTTATGAGAATATCTAC…	tagttattaatagtaatcaattacggggtcattagttcatagcccatatatggagttccgcgttacataacttacggtaaatggcccgcctggctgaccgcccaacgacccccgcccattgacgtcaataatgacgtatgttcccatagtaacgccaatagggactttccattgacgtcaatgggtggagtatttacggtaaactgcccacttggcagtacatcaagtgtatcatatgccaagtacgccccctattgacgtcaatgacggtaaatggcccgcctggcattatgcccagtacatgaccttatgggactttcctacttggcagtacatctacgtattagtcatcgctattaccatggtgatgcggttttggcagtacatcaatgggcgtgg…	This study	FLAG-GPR68.H245F-Rluc8; mammalian expression
GPR68.D67N.D282N-Rluc8	ATGAAGACGATCATCGCCCTGAGCTACATCTTCTGCCTGGTATTCGCCGACTACAAGGACGATGATGACGCCAGCATCGATATGGGGAACATCACTGCCGACAATAGCTCCATGAGCTGTACCATCGACCACACTATCCACCAGACCCTCGCTCCCGTGGTTTACGTTACGGTACTTGTCGTAGGCTTCCCTGCCAACTGCCTCAGTCTCTACTTTGGGTACCTGCAGATAAAAGCTCGCAACGAGTTGGGAGTGTACTTGTGCAACCTGACAGTGGCAAACCTGTTCTACATATGCTCCCTTCCCTTTTGGCTGCAGTACGTCCTCCAGCATGATAATTGGTCCCATGGTGACCTGAGCTGCCAAGTGTGCGGGATTCTTCTTTATGAGAATATCTAC…	tagttattaatagtaatcaattacggggtcattagttcatagcccatatatggagttccgcgttacataacttacggtaaatggcccgcctggctgaccgcccaacgacccccgcccattgacgtcaataatgacgtatgttcccatagtaacgccaatagggactttccattgacgtcaatgggtggagtatttacggtaaactgcccacttggcagtacatcaagtgtatcatatgccaagtacgccccctattgacgtcaatgacggtaaatggcccgcctggcattatgcccagtacatgaccttatgggactttcctacttggcagtacatctacgtattagtcatcgctattaccatggtgatgcggttttggcagtacatcaatgggcgtgg…	This study	FLAG-GPR68.D67N.D282N-Rluc8; mammalian expression
GPR65.D286N-Rluc8	ATGAAGACGATCATCGCCCTGAGCTACATCTTCTGCCTGGTATTCGCCGACTACAAGGACGATGATGACGCCAGCATCGATATGAACAGTACTTGCATCGAAGAGCAACACGACCTCGACCATTACCTGTTCCCTATTGTGTATATTTTTGTCATCATCGTGTCAATTCCAGCAAACATAGGCTCTCTCTGCGTCAGTTTCCTTCAGGCCAAAAAGGAGAGCGAGCTTGGCATCTACCTGTTTAGCCTCAGTCTTAGCGACCTCCTGTACGCACTTACACTCCCCCTCTGGATAGACTATACTTGGAATAAAGACAACTGGACCTTCAGTCCAGCACTTTGTAAAGGCTCAGCTTTCCTGATGTACATGAACTTTTACAGTTCCACCGCTTTTCTTACA…	tagttattaatagtaatcaattacggggtcattagttcatagcccatatatggagttccgcgttacataacttacggtaaatggcccgcctggctgaccgcccaacgacccccgcccattgacgtcaataatgacgtatgttcccatagtaacgccaatagggactttccattgacgtcaatgggtggagtatttacggtaaactgcccacttggcagtacatcaagtgtatcatatgccaagtacgccccctattgacgtcaatgacggtaaatggcccgcctggcattatgcccagtacatgaccttatgggactttcctacttggcagtacatctacgtattagtcatcgctattaccatggtgatgcggttttggcagtacatcaatgggcgtgg…	This study	FLAG-GPR65.D286N-Rluc8; mammalian expression
GPR65.E142Q-Rluc8	ATGAAGACGATCATCGCCCTGAGCTACATCTTCTGCCTGGTATTCGCCGACTACAAGGACGATGATGACGCCAGCATCGATATGAACAGTACTTGCATCGAAGAGCAACACGACCTCGACCATTACCTGTTCCCTATTGTGTATATTTTTGTCATCATCGTGTCAATTCCAGCAAACATAGGCTCTCTCTGCGTCAGTTTCCTTCAGGCCAAAAAGGAGAGCGAGCTTGGCATCTACCTGTTTAGCCTCAGTCTTAGCGACCTCCTGTACGCACTTACACTCCCCCTCTGGATAGACTATACTTGGAATAAAGACAACTGGACCTTCAGTCCAGCACTTTGTAAAGGCTCAGCTTTCCTGATGTACATGAACTTTTACAGTTCCACCGCTTTTCTTACA…	tagttattaatagtaatcaattacggggtcattagttcatagcccatatatggagttccgcgttacataacttacggtaaatggcccgcctggctgaccgcccaacgacccccgcccattgacgtcaataatgacgtatgttcccatagtaacgccaatagggactttccattgacgtcaatgggtggagtatttacggtaaactgcccacttggcagtacatcaagtgtatcatatgccaagtacgccccctattgacgtcaatgacggtaaatggcccgcctggcattatgcccagtacatgaccttatgggactttcctacttggcagtacatctacgtattagtcatcgctattaccatggtgatgcggttttggcagtacatcaatgggcgtgg…	This study	FLAG-GPR65.E142Q-Rluc8; mammalian expression
GPR65.D60N-Rluc8	ATGAAGACGATCATCGCCCTGAGCTACATCTTCTGCCTGGTATTCGCCGACTACAAGGACGATGATGACGCCAGCATCGATATGAACAGTACTTGCATCGAAGAGCAACACGACCTCGACCATTACCTGTTCCCTATTGTGTATATTTTTGTCATCATCGTGTCAATTCCAGCAAACATAGGCTCTCTCTGCGTCAGTTTCCTTCAGGCCAAAAAGGAGAGCGAGCTTGGCATCTACCTGTTTAGCCTCAGTCTTAGCAATCTCCTGTACGCACTTACACTCCCCCTCTGGATAGACTATACTTGGAATAAAGACAACTGGACCTTCAGTCCAGCACTTTGTAAAGGCTCAGCTTTCCTGATGTACATGAACTTTTACAGTTCCACCGCTTTTCTTACA…	tagttattaatagtaatcaattacggggtcattagttcatagcccatatatggagttccgcgttacataacttacggtaaatggcccgcctggctgaccgcccaacgacccccgcccattgacgtcaataatgacgtatgttcccatagtaacgccaatagggactttccattgacgtcaatgggtggagtatttacggtaaactgcccacttggcagtacatcaagtgtatcatatgccaagtacgccccctattgacgtcaatgacggtaaatggcccgcctggcattatgcccagtacatgaccttatgggactttcctacttggcagtacatctacgtattagtcatcgctattaccatggtgatgcggttttggcagtacatcaatgggcgtgg…	This study	FLAG-GPR65.D60N-Rluc8; mammalian expression
GPR65.H10F-Rluc8	ATGAAGACGATCATCGCCCTGAGCTACATCTTCTGCCTGGTATTCGCCGACTACAAGGACGATGATGACGCCAGCATCGATATGAACAGTACTTGCATCGAAGAGCAATTTGACCTCGACCATTACCTGTTCCCTATTGTGTATATTTTTGTCATCATCGTGTCAATTCCAGCAAACATAGGCTCTCTCTGCGTCAGTTTCCTTCAGGCCAAAAAGGAGAGCGAGCTTGGCATCTACCTGTTTAGCCTCAGTCTTAGCGACCTCCTGTACGCACTTACACTCCCCCTCTGGATAGACTATACTTGGAATAAAGACAACTGGACCTTCAGTCCAGCACTTTGTAAAGGCTCAGCTTTCCTGATGTACATGAACTTTTACAGTTCCACCGCTTTTCTTACA…	tagttattaatagtaatcaattacggggtcattagttcatagcccatatatggagttccgcgttacataacttacggtaaatggcccgcctggctgaccgcccaacgacccccgcccattgacgtcaataatgacgtatgttcccatagtaacgccaatagggactttccattgacgtcaatgggtggagtatttacggtaaactgcccacttggcagtacatcaagtgtatcatatgccaagtacgccccctattgacgtcaatgacggtaaatggcccgcctggcattatgcccagtacatgaccttatgggactttcctacttggcagtacatctacgtattagtcatcgctattaccatggtgatgcggttttggcagtacatcaatgggcgtgg…	This study	FLAG-GPR65.H10F-Rluc8; mammalian expression
GPR65.H14F-Rluc8	ATGAAGACGATCATCGCCCTGAGCTACATCTTCTGCCTGGTATTCGCCGACTACAAGGACGATGATGACGCCAGCATCGATATGAACAGTACTTGCATCGAAGAGCAACACGACCTCGACTTTTACCTGTTCCCTATTGTGTATATTTTTGTCATCATCGTGTCAATTCCAGCAAACATAGGCTCTCTCTGCGTCAGTTTCCTTCAGGCCAAAAAGGAGAGCGAGCTTGGCATCTACCTGTTTAGCCTCAGTCTTAGCGACCTCCTGTACGCACTTACACTCCCCCTCTGGATAGACTATACTTGGAATAAAGACAACTGGACCTTCAGTCCAGCACTTTGTAAAGGCTCAGCTTTCCTGATGTACATGAACTTTTACAGTTCCACCGCTTTTCTTACA…	tagttattaatagtaatcaattacggggtcattagttcatagcccatatatggagttccgcgttacataacttacggtaaatggcccgcctggctgaccgcccaacgacccccgcccattgacgtcaataatgacgtatgttcccatagtaacgccaatagggactttccattgacgtcaatgggtggagtatttacggtaaactgcccacttggcagtacatcaagtgtatcatatgccaagtacgccccctattgacgtcaatgacggtaaatggcccgcctggcattatgcccagtacatgaccttatgggactttcctacttggcagtacatctacgtattagtcatcgctattaccatggtgatgcggttttggcagtacatcaatgggcgtgg…	This study	FLAG-GPR65.H14F-Rluc8; mammalian expression
GPR65.H243F-Rluc8	ATGAAGACGATCATCGCCCTGAGCTACATCTTCTGCCTGGTATTCGCCGACTACAAGGACGATGATGACGCCAGCATCGATATGAACAGTACTTGCATCGAAGAGCAACACGACCTCGACCATTACCTGTTCCCTATTGTGTATATTTTTGTCATCATCGTGTCAATTCCAGCAAACATAGGCTCTCTCTGCGTCAGTTTCCTTCAGGCCAAAAAGGAGAGCGAGCTTGGCATCTACCTGTTTAGCCTCAGTCTTAGCGACCTCCTGTACGCACTTACACTCCCCCTCTGGATAGACTATACTTGGAATAAAGACAACTGGACCTTCAGTCCAGCACTTTGTAAAGGCTCAGCTTTCCTGATGTACATGAACTTTTACAGTTCCACCGCTTTTCTTACA…	tagttattaatagtaatcaattacggggtcattagttcatagcccatatatggagttccgcgttacataacttacggtaaatggcccgcctggctgaccgcccaacgacccccgcccattgacgtcaataatgacgtatgttcccatagtaacgccaatagggactttccattgacgtcaatgggtggagtatttacggtaaactgcccacttggcagtacatcaagtgtatcatatgccaagtacgccccctattgacgtcaatgacggtaaatggcccgcctggcattatgcccagtacatgaccttatgggactttcctacttggcagtacatctacgtattagtcatcgctattaccatggtgatgcggttttggcagtacatcaatgggcgtgg…	This study	FLAG-GPR65.H243F-Rluc8; mammalian expression
GPR65.D60N.D286N-Rluc8	ATGAAGACGATCATCGCCCTGAGCTACATCTTCTGCCTGGTATTCGCCGACTACAAGGACGATGATGACGCCAGCATCGATATGAACAGTACTTGCATCGAAGAGCAACACGACCTCGACCATTACCTGTTCCCTATTGTGTATATTTTTGTCATCATCGTGTCAATTCCAGCAAACATAGGCTCTCTCTGCGTCAGTTTCCTTCAGGCCAAAAAGGAGAGCGAGCTTGGCATCTACCTGTTTAGCCTCAGTCTTAGCAATCTCCTGTACGCACTTACACTCCCCCTCTGGATAGACTATACTTGGAATAAAGACAACTGGACCTTCAGTCCAGCACTTTGTAAAGGCTCAGCTTTCCTGATGTACATGAACTTTTACAGTTCCACCGCTTTTCTTACA…	tagttattaatagtaatcaattacggggtcattagttcatagcccatatatggagttccgcgttacataacttacggtaaatggcccgcctggctgaccgcccaacgacccccgcccattgacgtcaataatgacgtatgttcccatagtaacgccaatagggactttccattgacgtcaatgggtggagtatttacggtaaactgcccacttggcagtacatcaagtgtatcatatgccaagtacgccccctattgacgtcaatgacggtaaatggcccgcctggcattatgcccagtacatgaccttatgggactttcctacttggcagtacatctacgtattagtcatcgctattaccatggtgatgcggttttggcagtacatcaatgggcgtgg…	This study	FLAG-GPR65.D60N.D286N-Rluc8; mammalian expression
GPR4.E145Q-Rluc8	ATGAAGACGATCATCGCCCTGAGCTACATCTTCTGCCTGGTATTCGCCGACTACAAGGACGATGATGACGCCAGCATCGATATGGGCAACCATACCTGGGAAGGGTGCCACGTGGATTCACGGGTGGACCATCTTTTCCCACCCTCCCTGTACATTTTTGTCATCGGGGTGGGCTTGCCCACAAACTGCCTTGCACTGTGGGCAGCCTATCGACAGGTGCAGCAAAGAAACGAACTGGGCGTGTACCTTATGAATCTGTCTATTGCCGATCTCCTCTACATCTGCACACTGCCTCTTTGGGTCGACTACTTCCTTCACCATGACAATTGGATCCACGGTCCAGGGTCTTGTAAGCTTTTTGGTTTCATTTTCTACACAAATATTTATATTAGTATCGCT…	tagttattaatagtaatcaattacggggtcattagttcatagcccatatatggagttccgcgttacataacttacggtaaatggcccgcctggctgaccgcccaacgacccccgcccattgacgtcaataatgacgtatgttcccatagtaacgccaatagggactttccattgacgtcaatgggtggagtatttacggtaaactgcccacttggcagtacatcaagtgtatcatatgccaagtacgccccctattgacgtcaatgacggtaaatggcccgcctggcattatgcccagtacatgaccttatgggactttcctacttggcagtacatctacgtattagtcatcgctattaccatggtgatgcggttttggcagtacatcaatgggcgtgg…	This study	FLAG-GPR4.E145Q-Rluc8; mammalian expression
GPR4.D282N-Rluc8	ATGAAGACGATCATCGCCCTGAGCTACATCTTCTGCCTGGTATTCGCCGACTACAAGGACGATGATGACGCCAGCATCGATATGGGCAACCATACCTGGGAAGGGTGCCACGTGGATTCACGGGTGGACCATCTTTTCCCACCCTCCCTGTACATTTTTGTCATCGGGGTGGGCTTGCCCACAAACTGCCTTGCACTGTGGGCAGCCTATCGACAGGTGCAGCAAAGAAACGAACTGGGCGTGTACCTTATGAATCTGTCTATTGCCGATCTCCTCTACATCTGCACACTGCCTCTTTGGGTCGACTACTTCCTTCACCATGACAATTGGATCCACGGTCCAGGGTCTTGTAAGCTTTTTGGTTTCATTTTCTACACAAATATTTATATTAGTATCGCT…	tagttattaatagtaatcaattacggggtcattagttcatagcccatatatggagttccgcgttacataacttacggtaaatggcccgcctggctgaccgcccaacgacccccgcccattgacgtcaataatgacgtatgttcccatagtaacgccaatagggactttccattgacgtcaatgggtggagtatttacggtaaactgcccacttggcagtacatcaagtgtatcatatgccaagtacgccccctattgacgtcaatgacggtaaatggcccgcctggcattatgcccagtacatgaccttatgggactttcctacttggcagtacatctacgtattagtcatcgctattaccatggtgatgcggttttggcagtacatcaatgggcgtgg…	This study	FLAG-GPR4.D282N-Rluc8; mammalian expression
GPR4.D63N-Rluc8	ATGAAGACGATCATCGCCCTGAGCTACATCTTCTGCCTGGTATTCGCCGACTACAAGGACGATGATGACGCCAGCATCGATATGGGCAACCATACCTGGGAAGGGTGCCACGTGGATTCACGGGTGGACCATCTTTTCCCACCCTCCCTGTACATTTTTGTCATCGGGGTGGGCTTGCCCACAAACTGCCTTGCACTGTGGGCAGCCTATCGACAGGTGCAGCAAAGAAACGAACTGGGCGTGTACCTTATGAATCTGTCTATTGCCAACCTCCTCTACATCTGCACACTGCCTCTTTGGGTCGACTACTTCCTTCACCATGACAATTGGATCCACGGTCCAGGGTCTTGTAAGCTTTTTGGTTTCATTTTCTACACAAATATTTATATTAGTATCGCT…	tagttattaatagtaatcaattacggggtcattagttcatagcccatatatggagttccgcgttacataacttacggtaaatggcccgcctggctgaccgcccaacgacccccgcccattgacgtcaataatgacgtatgttcccatagtaacgccaatagggactttccattgacgtcaatgggtggagtatttacggtaaactgcccacttggcagtacatcaagtgtatcatatgccaagtacgccccctattgacgtcaatgacggtaaatggcccgcctggcattatgcccagtacatgaccttatgggactttcctacttggcagtacatctacgtattagtcatcgctattaccatggtgatgcggttttggcagtacatcaatgggcgtgg…	This study	FLAG-GPR4.D63N-Rluc8; mammalian expression
GPR4.H10F-Rluc8	ATGAAGACGATCATCGCCCTGAGCTACATCTTCTGCCTGGTATTCGCCGACTACAAGGACGATGATGACGCCAGCATCGATATGGGCAACCATACCTGGGAAGGGTGCTTTGTGGATTCACGGGTGGACCATCTTTTCCCACCCTCCCTGTACATTTTTGTCATCGGGGTGGGCTTGCCCACAAACTGCCTTGCACTGTGGGCAGCCTATCGACAGGTGCAGCAAAGAAACGAACTGGGCGTGTACCTTATGAATCTGTCTATTGCCGATCTCCTCTACATCTGCACACTGCCTCTTTGGGTCGACTACTTCCTTCACCATGACAATTGGATCCACGGTCCAGGGTCTTGTAAGCTTTTTGGTTTCATTTTCTACACAAATATTTATATTAGTATCGCT…	tagttattaatagtaatcaattacggggtcattagttcatagcccatatatggagttccgcgttacataacttacggtaaatggcccgcctggctgaccgcccaacgacccccgcccattgacgtcaataatgacgtatgttcccatagtaacgccaatagggactttccattgacgtcaatgggtggagtatttacggtaaactgcccacttggcagtacatcaagtgtatcatatgccaagtacgccccctattgacgtcaatgacggtaaatggcccgcctggcattatgcccagtacatgaccttatgggactttcctacttggcagtacatctacgtattagtcatcgctattaccatggtgatgcggttttggcagtacatcaatgggcgtgg…	This study	FLAG-GPR4.H10F-Rluc8; mammalian expression
GPR4.H17F-Rluc8	ATGAAGACGATCATCGCCCTGAGCTACATCTTCTGCCTGGTATTCGCCGACTACAAGGACGATGATGACGCCAGCATCGATATGGGCAACCATACCTGGGAAGGGTGCCACGTGGATTCACGGGTGGACTTTCTTTTCCCACCCTCCCTGTACATTTTTGTCATCGGGGTGGGCTTGCCCACAAACTGCCTTGCACTGTGGGCAGCCTATCGACAGGTGCAGCAAAGAAACGAACTGGGCGTGTACCTTATGAATCTGTCTATTGCCGATCTCCTCTACATCTGCACACTGCCTCTTTGGGTCGACTACTTCCTTCACCATGACAATTGGATCCACGGTCCAGGGTCTTGTAAGCTTTTTGGTTTCATTTTCTACACAAATATTTATATTAGTATCGCT…	tagttattaatagtaatcaattacggggtcattagttcatagcccatatatggagttccgcgttacataacttacggtaaatggcccgcctggctgaccgcccaacgacccccgcccattgacgtcaataatgacgtatgttcccatagtaacgccaatagggactttccattgacgtcaatgggtggagtatttacggtaaactgcccacttggcagtacatcaagtgtatcatatgccaagtacgccccctattgacgtcaatgacggtaaatggcccgcctggcattatgcccagtacatgaccttatgggactttcctacttggcagtacatctacgtattagtcatcgctattaccatggtgatgcggttttggcagtacatcaatgggcgtgg…	This study	FLAG-GPR4.H17F-Rluc8; mammalian expression
GPR4.H85F-Rluc8	ATGAAGACGATCATCGCCCTGAGCTACATCTTCTGCCTGGTATTCGCCGACTACAAGGACGATGATGACGCCAGCATCGATATGGGCAACCATACCTGGGAAGGGTGCCACGTGGATTCACGGGTGGACCATCTTTTCCCACCCTCCCTGTACATTTTTGTCATCGGGGTGGGCTTGCCCACAAACTGCCTTGCACTGTGGGCAGCCTATCGACAGGTGCAGCAAAGAAACGAACTGGGCGTGTACCTTATGAATCTGTCTATTGCCGATCTCCTCTACATCTGCACACTGCCTCTTTGGGTCGACTACTTCCTTCACCATGACAATTGGATCTTTGGTCCAGGGTCTTGTAAGCTTTTTGGTTTCATTTTCTACACAAATATTTATATTAGTATCGCT…	tagttattaatagtaatcaattacggggtcattagttcatagcccatatatggagttccgcgttacataacttacggtaaatggcccgcctggctgaccgcccaacgacccccgcccattgacgtcaataatgacgtatgttcccatagtaacgccaatagggactttccattgacgtcaatgggtggagtatttacggtaaactgcccacttggcagtacatcaagtgtatcatatgccaagtacgccccctattgacgtcaatgacggtaaatggcccgcctggcattatgcccagtacatgaccttatgggactttcctacttggcagtacatctacgtattagtcatcgctattaccatggtgatgcggttttggcagtacatcaatgggcgtgg…	This study	FLAG-GPR4.H85F-Rluc8; mammalian expression
GPR4.H165F-Rluc8	ATGAAGACGATCATCGCCCTGAGCTACATCTTCTGCCTGGTATTCGCCGACTACAAGGACGATGATGACGCCAGCATCGATATGGGCAACCATACCTGGGAAGGGTGCCACGTGGATTCACGGGTGGACCATCTTTTCCCACCCTCCCTGTACATTTTTGTCATCGGGGTGGGCTTGCCCACAAACTGCCTTGCACTGTGGGCAGCCTATCGACAGGTGCAGCAAAGAAACGAACTGGGCGTGTACCTTATGAATCTGTCTATTGCCGATCTCCTCTACATCTGCACACTGCCTCTTTGGGTCGACTACTTCCTTCACCATGACAATTGGATCCACGGTCCAGGGTCTTGTAAGCTTTTTGGTTTCATTTTCTACACAAATATTTATATTAGTATCGCT…	tagttattaatagtaatcaattacggggtcattagttcatagcccatatatggagttccgcgttacataacttacggtaaatggcccgcctggctgaccgcccaacgacccccgcccattgacgtcaataatgacgtatgttcccatagtaacgccaatagggactttccattgacgtcaatgggtggagtatttacggtaaactgcccacttggcagtacatcaagtgtatcatatgccaagtacgccccctattgacgtcaatgacggtaaatggcccgcctggcattatgcccagtacatgaccttatgggactttcctacttggcagtacatctacgtattagtcatcgctattaccatggtgatgcggttttggcagtacatcaatgggcgtgg…	This study	FLAG-GPR4.H165F-Rluc8; mammalian expression
GPR4.H241F-Rluc8	ATGAAGACGATCATCGCCCTGAGCTACATCTTCTGCCTGGTATTCGCCGACTACAAGGACGATGATGACGCCAGCATCGATATGGGCAACCATACCTGGGAAGGGTGCCACGTGGATTCACGGGTGGACCATCTTTTCCCACCCTCCCTGTACATTTTTGTCATCGGGGTGGGCTTGCCCACAAACTGCCTTGCACTGTGGGCAGCCTATCGACAGGTGCAGCAAAGAAACGAACTGGGCGTGTACCTTATGAATCTGTCTATTGCCGATCTCCTCTACATCTGCACACTGCCTCTTTGGGTCGACTACTTCCTTCACCATGACAATTGGATCCACGGTCCAGGGTCTTGTAAGCTTTTTGGTTTCATTTTCTACACAAATATTTATATTAGTATCGCT…	tagttattaatagtaatcaattacggggtcattagttcatagcccatatatggagttccgcgttacataacttacggtaaatggcccgcctggctgaccgcccaacgacccccgcccattgacgtcaataatgacgtatgttcccatagtaacgccaatagggactttccattgacgtcaatgggtggagtatttacggtaaactgcccacttggcagtacatcaagtgtatcatatgccaagtacgccccctattgacgtcaatgacggtaaatggcccgcctggcattatgcccagtacatgaccttatgggactttcctacttggcagtacatctacgtattagtcatcgctattaccatggtgatgcggttttggcagtacatcaatgggcgtgg…	This study	FLAG-GPR4.H241F-Rluc8; mammalian expression
GPR4.D63N.D282N-Rluc8	ATGAAGACGATCATCGCCCTGAGCTACATCTTCTGCCTGGTATTCGCCGACTACAAGGACGATGATGACGCCAGCATCGATATGGGCAACCATACCTGGGAAGGGTGCCACGTGGATTCACGGGTGGACCATCTTTTCCCACCCTCCCTGTACATTTTTGTCATCGGGGTGGGCTTGCCCACAAACTGCCTTGCACTGTGGGCAGCCTATCGACAGGTGCAGCAAAGAAACGAACTGGGCGTGTACCTTATGAATCTGTCTATTGCCAACCTCCTCTACATCTGCACACTGCCTCTTTGGGTCGACTACTTCCTTCACCATGACAATTGGATCCACGGTCCAGGGTCTTGTAAGCTTTTTGGTTTCATTTTCTACACAAATATTTATATTAGTATCGCT…	tagttattaatagtaatcaattacggggtcattagttcatagcccatatatggagttccgcgttacataacttacggtaaatggcccgcctggctgaccgcccaacgacccccgcccattgacgtcaataatgacgtatgttcccatagtaacgccaatagggactttccattgacgtcaatgggtggagtatttacggtaaactgcccacttggcagtacatcaagtgtatcatatgccaagtacgccccctattgacgtcaatgacggtaaatggcccgcctggcattatgcccagtacatgaccttatgggactttcctacttggcagtacatctacgtattagtcatcgctattaccatggtgatgcggttttggcagtacatcaatgggcgtgg…	This study	FLAG-GPR4.D63N.D282N-Rluc8; mammalian expression
GPR132.V170E-Rluc8	ATGAAGACGATCATCGCCCTGAGCTACATCTTCTGCCTGGTATTCGCCGACTACAAGGACGATGATGACGCCAGCATCGATATGTGTCCCATGCTGCTGAAGAATGGTTACAACGGAAACGCTACGCCAGTCACCACTACTGCCCCTTGGGCTAGCCTCGGATTGAGCGCGAAGACTTGCAATAATGTCTCTTTTGAAGAGTCCAGGATTGTTCTCGTGGTCGTGTACTCTGCAGTGTGCACCCTGGGCGTGCCCGCAAACTGTCTCACCGCCTGGTTGGCACTGCTGCAGGTCCTTCAGGGGAACGTCCTGGCCGTGTACCTGTTGTGCCTTGCTCTGTGCGAGCTTCTTTACACGGGCACGCTGCCACTGTGGGTGATCTACATTCGAAACCAGCAT…	tagttattaatagtaatcaattacggggtcattagttcatagcccatatatggagttccgcgttacataacttacggtaaatggcccgcctggctgaccgcccaacgacccccgcccattgacgtcaataatgacgtatgttcccatagtaacgccaatagggactttccattgacgtcaatgggtggagtatttacggtaaactgcccacttggcagtacatcaagtgtatcatatgccaagtacgccccctattgacgtcaatgacggtaaatggcccgcctggcattatgcccagtacatgaccttatgggactttcctacttggcagtacatctacgtattagtcatcgctattaccatggtgatgcggttttggcagtacatcaatgggcgtgg…	This study	FLAG-GPR132.V170E-Rluc8; mammalian expression
NES-Venus-mGs	---	---	gift from Nevin Lambert	Venus-tagged mini Gs protein; mammalian expression
NES-Venus-mGsi	---	---	gift from Nevin Lambert	Venus-tagged mini Gi protein; mammalian expression
NES-Venus-mGsq	---	---	gift from Nevin Lambert	Venus-tagged mini Gq protein; mammalian expression
NES-Venus-mG12	---	---	gift from Nevin Lambert	Venus-tagged mini G12 protein; mammalian expression
