# Supplementary material for: The evolution and mechanism of GPCR proton sensing
Source: J Biol Chem. 2020 Dec 13;296:100167. doi: 10.1074/jbc.RA120.016352 (PMC7948426; doi:10.1074/jbc.RA120.016352)
Supplement: Supporting Data Set 2 [file mmc3.xlsx]

## Sheet: pH50
Receptor Identity	V-mG Identity	pH Media	Experimental pH50 (mean + s.e.m)	Related Figure
GPR4	V-mGsi	BRET Assay Buffer	7.140 + 0.090	3A, 3C, 5B, S4B
GPR4	V-mGsq	BRET Assay Buffer	7.606 + 0.026	S4B
GPR4	V-mG12	BRET Assay Buffer	7.151 + 0.310	S4B
GPR4	V-mGs	BRET Assay Buffer	7.841 + 0.106	S4B
GPR65	V-mGsi	BRET Assay Buffer	6.964 + 0.030	3C, 5B, 5D, S4B
GPR65	V-mGsq	BRET Assay Buffer	7.179 + 0.090	S4B
GPR65	V-mG12	BRET Assay Buffer	----	S4B
GPR65	V-mGs	BRET Assay Buffer	6.623 + 0.038	S4B
GPR68	V-mGsi	BRET Assay Buffer	6.346 + 0.024	3C, 5B, S4B
GPR68	V-mGsq	BRET Assay Buffer	----	S4B
GPR68	V-mG12	BRET Assay Buffer	----	S4B
GPR68	V-mGs	BRET Assay Buffer	----	S4B
GPR4-E145Q	V-mGsi	BRET Assay Buffer	7.568 + 0.078	3C
GPR4-D282N	V-mGsi	BRET Assay Buffer	7.441 + 0.107	S4C
GPR4-D63N	V-mGsi	BRET Assay Buffer	7.140 + 0.090	S4D
GPR4-H10F	V-mGsi	BRET Assay Buffer	6.986 + 0.113	S4D
GPR4-H17F	V-mGsi	BRET Assay Buffer	6.801 + 0.137	S4D
GPR4-H85F	V-mGsi	BRET Assay Buffer	7.124 + 0.120	S4D
GPR4-H165F	V-mGsi	BRET Assay Buffer	6.941 + 0.138	S4D
GPR4-H241F	V-mGsi	BRET Assay Buffer	6.873 + 0.200	S4D
GPR65-D286N	V-mGsi	BRET Assay Buffer	7.866 + 0.114	3C
GPR65-E142Q	V-mGsi	BRET Assay Buffer	7.354 + 0.074	S4C
GPR65-D60N	V-mGsi	BRET Assay Buffer	7.688 + 0.175	S4C
GPR65-H10F	V-mGsi	BRET Assay Buffer	6.902 + 0.143	S4D
GPR65-H14F	V-mGsi	BRET Assay Buffer	6.540 + 0.131	5D, S4D
GPR65-H243F	V-mGsi	BRET Assay Buffer	6.342 + 0.270	5D, S4D
GPR68-E149Q	V-mGsi	BRET Assay Buffer	7.657 + 0.063	3C
GPR68-D282N	V-mGsi	BRET Assay Buffer	7.021 + 0.156	S4C
GPR68-D67N	V-mGsi	BRET Assay Buffer	----	S4D
GPR68-H17F	V-mGsi	BRET Assay Buffer	6.029 + 0.136	S4D
GPR68-H20F	V-mGsi	BRET Assay Buffer	----	S4D
GPR68-H89F	V-mGsi	BRET Assay Buffer	6.318 + 0.108	S4D
GPR68-E160Q	V-mGsi	BRET Assay Buffer	6.305 + 0.118	S4D
GPR68-H169F	V-mGsi	BRET Assay Buffer	5.695 + 0.101	S4D
GPR68-H175F	V-mGsi	BRET Assay Buffer	6.514 + 0.273	S4D
GPR68-H245F	V-mGsi	BRET Assay Buffer	----	S4D
GPR4	V-mGsi	K+-PBS	7.893 + 0.262	4A
GPR4	V-mGsi	Na+-PBS	7.609 + 0.040	4A
GPR65	V-mGsi	K+-PBS	7.842 + 0.331	4A
GPR65	V-mGsi	Na+-PBS	7.331 + 0.155	4A
GPR68	V-mGsi	K+-PBS	7.508 + 0.155	4A
GPR68	V-mGsi	Na+-PBS	6.701 + 0.109	4A
GPR4-D63N, D282N	V-mGsi	K+-PBS	----	4B
GPR4-D63N, D282N	V-mGsi	Na+-PBS	----	4B
GPR65-D60N, D286N	V-mGsi	K+-PBS	7.426 + 0.081	4B
GPR65-D60N, D286N	V-mGsi	Na+-PBS	7.383 + 0.178	4B
GPR68-D67N, D282N	V-mGsi	K+-PBS	6.683 + 0.186	4B
GPR68-D67N, D282N	V-mGsi	Na+-PBS	6.720 + 0.361	4B
GPR4-E145Q	V-mGsi	K+-PBS	7.894 + 0.124	4C
GPR4-E145Q	V-mGsi	Na+-PBS	7.665 + 0.114	4C
GPR65-E142Q	V-mGsi	K+-PBS	7.725 + 0.354	4C
GPR65-E142Q	V-mGsi	Na+-PBS	7.533 + 0.089	4C
GPR68-E149Q	V-mGsi	K+-PBS	----	4C
GPR68-E149Q	V-mGsi	Na+-PBS	8.095 + 1.769	4C
