# Supplementary material for: The evolution and mechanism of GPCR proton sensing
Source: J Biol Chem. 2020 Dec 13;296:100167. doi: 10.1074/jbc.RA120.016352 (PMC7948426; doi:10.1074/jbc.RA120.016352)
Supplement: Supporting Data Set 4 [file mmc5.xlsx]

## Sheet: Reagents_Recipes
Name	Abbreviated Name	Utility	Components	Supplier	Identifier	Concentration
Lysogeny Broth Medium	LB	Bacteria - selective growth medium	Tryptone	RPI; Mt. Prospect, IL	91079-40-2	10.0 g/L
			Yeast extract	RPI; Mt. Prospect, IL	8013-01-2	5.0 g/L
			Sodium chloride	Sigma-Aldrich; St. Louis, MO	7647-14-5	5.0 g/L
			Sodium hydroxide	VWR Chemicals BDH; Radnor, PA	1310-73-2	1 pellet
			Carbenicillin (optional)	Sigma-Aldrich; St. Louis, MO	4800-94-6	50.0 ug/mL
			Kanamycin (optional)	Sigma-Aldrich; St. Louis, MO	70560-51-9	50.0 ug/mL
			Bacto Agar (plates only)	RPI; Mt. Prospect, IL	9002-18-0	18.0 g/L
			Carbenicillin (optional - plates only)	Sigma-Aldrich; St. Louis, MO	4800-94-6	100.0 ug/mL
Synthetic Complete Dextrose / Synthetic Complete Dextrose - Uracil Medium	SCD / SCD-U	Yeast - selective growth medium	Ammonium sulfate	Sigma-Aldrich; St. Louis, MO	7783-20-2	5.0 g/L
			CSM / CSM-URA supplement mixture	MP Biomedicals; Solon, OH	4500-022 / 4511-222	0.79 / 0.77 g/L
			Dextrose	RPI; Mt. Prospect, IL	50-99-7	20.0 g/L
			Sodium hydroxide	VWR Chemicals BDH; Radnor, PA	1310-73-2	0.1 g/L
			Yeast nitrogen base without amino acids & ammonium sulfate	RPI; Mt. Prospect, IL	Y20060-250.O	1.70 g/L
			Bacto Agar (plates only)	RPI; Mt. Prospect, IL	9002-18-0	15.0 g/L
Synthetic Complete Dextrose Low Fluorescence Screening Medium	SCD Screening Medium	Yeast - buffered growth medium	Ammonium sulfate	Sigma-Aldrich; St. Louis, MO	7783-20-2	5.0 g/L
			CSM supplement mixture	MP Biomedicals; Solon, OH	4500-022	0.79 g/L
			Dextrose	RPI; Mt. Prospect, IL	50-99-7	20.0 g/L
			MES monohydrate	RPI; Mt. Prospect, IL	145224-94-8	9.76 g/L
			Potassium phosphate dibasic	Alfa Aesar; Ward Hill, MA	7757-11-4	8.72 g/L
			Yeast nitrogen base- Low fluorescence without amino acids, folic acid, and riboflavin	Formedium; Hunstanton, UK	CYN6505	1.70 g/L
			Potassium hydroxide	VWR Chemicals BDH; Radnor, PA	1310-58-3	pH adjustment
			Hydrochloric acid	Avantor; Center Valley, PA	7647-01-0	pH adjustment
Yeast Peptone Dextrose Medium	YPD	Yeast - growth medium	Yeast extract	RPI; Mt. Prospect, IL	8013-01-2	10.0 g/L
			Peptone	RPI; Mt. Prospect, IL	73049-73-7	20.0 g/L
			Dextrose	RPI; Mt. Prospect, IL	50-99-7	20.0 g/L
			Bacto Agar (plates only)	RPI; Mt. Prospect, IL	9002-18-0	15.0 g/L
5FOA Counterselection Medium (plates)	CSM+5FOA	Yeast - selective growth medium	Yeast nitrogen base	RPI; Mt. Prospect, IL	Y20060-250.O	6.7 g/L
			CSM supplement mixture	MP Biomedicals; Solon, OH	4500-022	0.79 g/L (has 20 mg uracil)
			Uracil	Sigma-Aldrich; St. Louis, MO	66-22-8	30 mg/L (50 mg total)
			5FOA	RPI; Mt. Prospect, IL	703-95-7	1.0 g/L
			Dextrose	RPI; Mt. Prospect, IL	50-99-7	20.0 g/L
			Bacto Agar	RPI; Mt. Prospect, IL	9002-18-0	15.0 g/L
Tris-EDTA (10x)	TE (10x)	Yeast - transformation reagent	Ethylenediaminetetraacetic acid disodium salt dihydrate (EDTA)	Sigma-Aldrich; St. Louis, MO	6381-92-6	2.92 g/L
			Trizma base	Sigma-Aldrich; St. Louis, MO	77-86-1	12.12 g/L
			Hydrochloric acid	Avantor; Center Valley, PA	7647-01-0	pH adjustment to 7.6
Lithium Acetate (10x)	LiOAc (10x)	Yeast - transformation reagent	Lithium acetate	Sigma-Aldrich; St. Louis, MO	546-89-4	102.0 g/L
Lithium Acetate Mix	LiOAc Mix	Yeast - transformation reagent	LiOAc (10x)	---	---	100 mL/L
			TE (10x)	---	---	100 mL/L
Poly(ethylene glycol) Mix	PEG Mix	Yeast - transformation reagent	PEG 3350	Sigma-Aldrich; St. Louis, MO	25322-68-3	400 g/L
			LiOAc (10x)	---	---	100 mL/L
			TE (10x)	---	---	100 mL/L
Salmon Sperm DNA	---	Yeast - transformation reagent	Salmon Sperm DNA	Thermo Fisher; Frederick, MD	15632-011	5 uL
Dimethyl Sulfoxide	DMSO	Yeast - transformation reagent	Dimethyl Sulfoxide	Sigma-Aldrich; St. Louis, MO	67-68-5	12 uL
Genomic DNA Extraction Buffer	Extraction Buffer	Yeast - genomic DNA extraction reagent	Lithium acetate	Sigma-Aldrich; St. Louis, MO	546-89-4	13.2 g/L
			Sodium dodecyl sulfate	Sigma-Aldrich; St. Louis, MO	151-21-3	10 g/L
DMEM-based growth medium	---	Mammalian - growth medium	DMEM	Thermo Fisher; Frederick, MD	11995-065	---
			FBS	Thermo Fisher; Frederick, MD	10437-028	10% v/v
			Penicillin-Streptomycin	Thermo Fisher; Frederick, MD	15140-122	1% v/v
Sodium Chloride Solution	NaCl Solution	Mammalian - transfection reagent	Sodium chloride	Sigma-Aldrich; St. Louis, MO	7647-14-5	8.77 g/L
Dulbecco's Phosphate-Buffered Saline	DPBS	Mammalian - wash	DPBS	Thermo Fisher; Frederick, MD	14190-144	---
Hank's Balanced Salt Solution	HBSS	Mammalian - assay component	HBSS	Thermo Fisher; Frederick, MD	14175-079	---
BRET Assay Buffer	---	Mammalian - assay buffer	HBSS	Thermo Fisher; Frederick, MD	14175-079	---
			HEPES	Sigma-Aldrich; St. Louis, MO	7365-45-9	2.38 g/L
			MES monohydrate	RPI; Mt. Prospect, IL	145224-94-8	2.13 g/L
			Potassium hydroxide	VWR Chemicals BDH; Radnor, PA	1310-58-3	pH adjustment
			Hydrochloric acid	Avantor; Center Valley, PA	7647-01-0	pH adjustment
Potassium Phosphate Monobasic/Potassium Chloride Solution	K+-PBS (Component 1)	Mammalian - buffer component	Potassium phosphate monobasic	Sigma-Aldrich; St. Louis, MO	7778-77-0	2.72 g/L
			Potassium chloride	Sigma-Aldrich; St. Louis, MO	7447-40-7	10.44 g/L
Potassium Phosphate Dibasic/Potassium Chloride Solution	K+-PBS (Component 2)	Mammalian - buffer component	Potassium phosphate dibasic	Alfa Aesar; Ward Hill, MA	7757-11-4	3.48 g/L
			Potassium chloride	Sigma-Aldrich; St. Louis, MO	7447-40-7	10.44 g/L
Potassium Chloride Solution	K+-PBS (Component 3)	Mammalian - buffer component	Potassium chloride	Sigma-Aldrich; St. Louis, MO	7447-40-7	10.44 g/L
K+-based Phosphate-Buffered Saline	K+-PBS	Mammalian - wash/assay buffer	K+-PBS (Component 1)	---	---	40-460 mL/L
			K+-PBS (Component 2)	---	---	40-460 mL/L
			K+-PBS (Component 3)	---	---	500 mL/L
			Potassium hydroxide	VWR Chemicals BDH; Radnor, PA	1310-58-3	pH adjustment (fine)
Sodium Phosphate Monobasic/Sodium Chloride Solution	Na+-PBS (Component 1)	Mammalian - buffer component	Sodium phosphate monobasic	Sigma-Aldrich; St. Louis, MO	7558-80-7	2.40 g/L
			Sodium chloride	Sigma-Aldrich; St. Louis, MO	7647-14-5	8.18 g/L
Sodium Phosphate Dibasic/Sodium Chloride Solution	Na+-PBS (Component 2)	Mammalian - buffer component	Sodium phosphate dibasic	Sigma-Aldrich; St. Louis, MO	7558-79-4	2.84 g/L
			Sodium chloride	Sigma-Aldrich; St. Louis, MO	7647-14-5	8.18 g/L
Sodium Chloride Solution	Na+-PBS (Component 3)	Mammalian - buffer component	Sodium chloride	Sigma-Aldrich; St. Louis, MO	7647-14-5	8.18 g/L
Na+-based Phosphate-Buffered Saline	Na+-PBS	Mammalian - assay buffer	Na+-PBS (Component 1)	---	---	40-460 mL/L
			Na+-PBS (Component 2)	---	---	40-460 mL/L
			Na+-PBS (Component 3)	---	---	500 mL/L
			Sodium hydroxide	VWR Chemicals BDH; Radnor, PA	1310-73-2	pH adjustment (fine)
